# Supplementary material for: N′-(5-Bromo-2-methoxy­benzyl­idene)-3,4-methyl­enedioxy­benzohydrazide
Source: Acta Crystallogr Sect E Struct Rep Online. 2009 Jun 20;65(Pt 7):o1636. doi: 10.1107/S1600536809022818 (PMC2969257; doi:10.1107/S1600536809022818)
Supplement: Supplementary file 2 [file e-65-o1636-Isup2.hkl]

# 
# h,k,l, Fc-squared, Fo-squared, sigma(Fo-squared) and status flag 
# 
data_I
_shelx_title ' p21c in P2(1)/c' 
_shelx_refln_list_code          4 
_shelx_F_calc_maximum      197.60 
_exptl_crystal_F_000       760.00 
_reflns_d_resolution_high  0.8057 
 
loop_ 
 _symmetry_equiv_pos_as_xyz 
 'x, y, z' 
 '-x, y+1/2, -z+1/2' 
 '-x, -y, -z' 
 'x, -y-1/2, z-1/2' 
 
_cell_length_a    12.6784 
_cell_length_b    16.2170 
_cell_length_c     7.8460 
_cell_angle_alpha  90.000 
_cell_angle_beta  104.804 
_cell_angle_gamma  90.000 
 
_shelx_F_squared_multiplier     1.000 
 
loop_ 
 _refln_index_h 
 _refln_index_k 
 _refln_index_l 
 _refln_F_squared_calc 
 _refln_F_squared_meas 
 _refln_F_squared_sigma 
 _refln_observed_status 
   1   0   0       72.41       91.94      3.58 o 
   2   0   0     4740.47     5003.35     68.11 o 
   3   0   0    17247.39    17191.68    127.82 o 
   4   0   0     4538.77     4605.88     40.10 o 
   5   0   0     4305.78     4298.42     39.60 o 
   6   0   0      123.75      119.24      6.83 o 
   7   0   0     1637.92     1584.86     22.46 o 
   8   0   0      132.54      134.15     13.62 o 
   9   0   0      264.04      272.48     12.24 o 
  10   0   0      536.31      570.47     57.99 o 
  11   0   0      758.95      770.55     40.35 o 
  12   0   0     1687.40     1711.26     59.16 o 
  13   0   0        7.90        1.04     21.46 o 
  14   0   0      107.49      142.39     30.13 o 
  15   0   0        4.79       -9.89     26.09 o 
   1   1   0     3519.92     3534.45     48.55 o 
   2   1   0     1846.23     1898.76     17.51 o 
   3   1   0     3285.91     3482.08     23.92 o 
   4   1   0     6313.31     6485.28     37.89 o 
   5   1   0       19.90       31.69      3.22 o 
   6   1   0     2592.97     2546.10     20.11 o 
   7   1   0     1747.23     1819.50     23.32 o 
   8   1   0     1617.17     1687.79     17.49 o 
   9   1   0     1052.51     1081.54     14.82 o 
  10   1   0       48.33       69.07      8.57 o 
  11   1   0      959.61     1027.81     29.90 o 
  12   1   0      129.68      138.38     17.53 o 
  13   1   0       16.35       24.28     15.64 o 
  14   1   0      151.61      155.47     21.40 o 
  15   1   0        5.20       35.46     19.76 o 
   0   2   0     4194.53     4317.83     58.40 o 
   1   2   0        5.78        4.22      2.06 o 
   2   2   0    28293.81    26624.10    273.76 o 
   3   2   0      208.17      183.95      5.06 o 
   4   2   0      891.30     1011.35      9.67 o 
   5   2   0    13781.74    14127.19     84.05 o 
   6   2   0     1317.56     1468.55     16.53 o 
   7   2   0     1477.72     1451.29     15.14 o 
   8   2   0     1083.13     1151.59     14.37 o 
   9   2   0      224.68      219.24      8.52 o 
  10   2   0     1305.77     1374.47     26.63 o 
  11   2   0      127.47      149.24     13.31 o 
  12   2   0      218.55      255.05     20.25 o 
  13   2   0       78.73       40.65     16.29 o 
  14   2   0       45.85       26.69     24.04 o 
  15   2   0        8.90      -26.80     26.16 o 
   1   3   0       88.40       90.27      3.73 o 
   2   3   0     4791.06     4871.76     46.54 o 
   3   3   0     3535.09     3786.14     29.65 o 
   4   3   0     5454.02     5557.17     47.11 o 
   5   3   0      260.96      264.64      5.87 o 
   6   3   0     6663.49     7215.43     90.62 o 
   7   3   0       77.25       68.18      4.80 o 
   8   3   0     2114.96     2184.26     23.52 o 
   9   3   0     1100.45     1204.41     17.50 o 
  10   3   0       26.54       32.50      8.14 o 
  11   3   0        6.36        4.08      9.46 o 
  12   3   0       29.62       27.79     11.69 o 
  13   3   0       10.50       11.61     24.51 o 
  14   3   0       76.15      102.44     30.53 o 
  15   3   0       17.12      -12.72     26.98 o 
   0   4   0     1012.14      952.72     14.00 o 
   1   4   0     4581.65     4866.55     39.03 o 
   2   4   0    10268.40    10080.38     70.98 o 
   3   4   0     1865.51     1790.30     42.91 o 
   4   4   0        7.67       15.31      2.99 o 
   5   4   0     2657.24     2722.87     23.39 o 
   6   4   0       43.48       38.67      3.79 o 
   7   4   0     2544.59     2651.32     21.83 o 
   8   4   0      106.89      115.05      7.22 o 
   9   4   0      342.15      362.84     11.26 o 
  10   4   0     1664.03     1767.49     36.15 o 
  11   4   0      277.69      290.68     36.31 o 
  12   4   0      166.60      222.12     25.66 o 
  13   4   0       12.17       22.32     16.02 o 
  14   4   0       31.79       19.21     26.80 o 
   1   5   0    21685.56    21546.90    138.12 o 
   2   5   0    18953.06    19339.60    125.70 o 
   3   5   0      268.55      251.09      9.54 o 
   4   5   0     6156.94     6221.02     47.68 o 
   5   5   0       86.20       92.31      4.05 o 
   6   5   0     1496.34     1535.42     14.69 o 
   7   5   0        2.58        4.45      4.61 o 
   8   5   0      337.92      368.65     11.24 o 
   9   5   0       44.88       34.01      6.64 o 
  10   5   0     1372.48     1303.27     67.45 o 
  11   5   0        2.87        9.04     13.09 o 
  12   5   0       81.83      105.74     17.86 o 
  13   5   0      331.01      342.58     24.44 o 
  14   5   0       25.38       15.95     46.78 o 
   0   6   0     2425.09     2304.22     29.04 o 
   1   6   0     2794.42     2772.85     23.96 o 
   2   6   0       53.66       45.71      4.11 o 
   3   6   0      114.40      140.48     10.15 o 
   4   6   0      251.08      247.48      5.99 o 
   5   6   0      307.24      325.33      7.24 o 
   6   6   0       59.01       56.52      6.22 o 
   7   6   0       57.71       63.17      5.91 o 
   8   6   0      208.05      228.99     10.29 o 
   9   6   0      142.35      151.49      9.89 o 
  10   6   0      243.94      284.15     15.58 o 
  11   6   0       17.35        5.73     13.60 o 
  12   6   0      264.98      300.76     29.13 o 
  13   6   0       66.99       62.33     18.37 o 
  14   6   0        3.62        4.71     18.53 o 
   1   7   0       11.73       33.00      5.66 o 
   2   7   0      453.18      480.74     11.12 o 
   3   7   0     2739.32     2877.78     27.49 o 
   4   7   0     2064.67     2194.12     19.53 o 
   5   7   0     1337.91     1415.18     15.08 o 
   6   7   0      612.20      632.58     13.88 o 
   7   7   0       80.02       97.40      8.10 o 
   8   7   0      337.25      357.02     16.09 o 
   9   7   0       40.02       35.51      9.91 o 
  10   7   0      319.65      350.79     17.13 o 
  11   7   0        4.41       11.24     14.20 o 
  12   7   0        7.72      -11.93     17.15 o 
  13   7   0        0.26      -25.57     17.05 o 
  14   7   0        0.13      -13.40     19.06 o 
   0   8   0       15.09       28.27      5.01 o 
   1   8   0        0.14       -0.53      3.77 o 
   2   8   0       58.63       77.11      5.65 o 
   3   8   0      320.92      337.90      9.95 o 
   4   8   0       90.12      112.00      8.75 o 
   5   8   0       19.32       24.13      6.08 o 
   6   8   0      150.99      153.21      8.87 o 
   7   8   0      398.43      422.71     14.17 o 
   8   8   0       11.29       20.79      7.86 o 
   9   8   0      252.57      225.83     14.86 o 
  10   8   0        3.85        8.05     10.75 o 
  11   8   0        6.60       10.98     14.85 o 
  12   8   0       17.49       23.71     17.94 o 
  13   8   0       14.93       11.46     18.01 o 
   1   9   0      446.38      513.01     10.77 o 
   2   9   0       73.22       88.41      9.67 o 
   3   9   0      214.19      191.57      8.25 o 
   4   9   0       63.53       55.74      6.48 o 
   5   9   0        1.72       -4.02      6.07 o 
   6   9   0        1.57       -2.38      6.60 o 
   7   9   0        2.03       -2.64      7.09 o 
   8   9   0     1531.03     1529.24     34.90 o 
   9   9   0      212.99      234.69     15.66 o 
  10   9   0        1.09        9.36     11.56 o 
  11   9   0       33.16       -0.28     15.65 o 
  12   9   0       19.05       28.19     18.02 o 
  13   9   0        0.20      -16.13     18.60 o 
   0  10   0     1136.13     1170.55     21.60 o 
   1  10   0       39.46       55.69      6.82 o 
   2  10   0      646.43      600.59     12.95 o 
   3  10   0      260.38      259.12     10.20 o 
   4  10   0      388.13      412.73     12.43 o 
   5  10   0      325.70      320.58     23.75 o 
   6  10   0        2.68        8.80      7.38 o 
   7  10   0      585.55      584.83     16.82 o 
   8  10   0      108.41      110.24     10.67 o 
   9  10   0       78.59       97.02     15.31 o 
  10  10   0        1.48      -10.96     12.05 o 
  11  10   0        4.59        6.42     16.55 o 
  12  10   0       22.31       19.40     18.45 o 
  13  10   0       34.09       18.69     20.95 o 
   1  11   0      414.67      443.81     15.54 o 
   2  11   0        8.44        3.07      5.63 o 
   3  11   0      164.75      179.36      9.39 o 
   4  11   0      394.18      381.77     14.38 o 
   5  11   0       93.35       98.24      9.04 o 
   6  11   0      489.23      464.59     14.83 o 
   7  11   0      227.35      253.27     14.91 o 
   8  11   0       29.95       23.29      9.39 o 
   9  11   0       14.18       -2.55     11.90 o 
  10  11   0        2.88        2.77     14.85 o 
  11  11   0        0.52       -9.42     17.65 o 
  12  11   0        2.20      -14.75     17.87 o 
   0  12   0       65.29       70.62     15.08 o 
   1  12   0      322.24      332.25     16.00 o 
   2  12   0      111.37      114.02      9.72 o 
   3  12   0      300.97      318.75     11.72 o 
   4  12   0      136.90      152.32     10.11 o 
   5  12   0       68.34       74.16      8.99 o 
   6  12   0       54.59       54.55      9.42 o 
   7  12   0      173.91      192.14     12.70 o 
   8  12   0      119.56      139.13     12.18 o 
   9  12   0       43.28       36.68     13.37 o 
  10  12   0       10.85        7.10     13.69 o 
  11  12   0       31.69       27.61     19.09 o 
  12  12   0        7.91       -4.11     20.98 o 
   1  13   0      909.53      919.01     25.40 o 
   2  13   0       24.00       30.08     15.89 o 
   3  13   0      136.28      128.23     11.06 o 
   4  13   0     1040.38      996.72     20.76 o 
   5  13   0      187.03      172.17     11.50 o 
   6  13   0       17.47       10.53      9.78 o 
   7  13   0        1.26        1.58      9.47 o 
   8  13   0      405.36      365.54     19.92 o 
   9  13   0      118.43      146.05     25.68 o 
  10  13   0        0.13        1.54     14.64 o 
  11  13   0       61.01       58.84     21.48 o 
   0  14   0      448.17      391.49     27.09 o 
   1  14   0        4.86        3.96     13.97 o 
   2  14   0       84.05       77.79     17.65 o 
   3  14   0      564.02      564.86     23.20 o 
   4  14   0      131.42      147.44     22.30 o 
   5  14   0        6.90       -4.93      8.62 o 
   6  14   0      367.48      383.93     18.24 o 
   7  14   0        4.46       -5.87      9.94 o 
   8  14   0        6.87       -7.34     10.35 o 
   9  14   0        0.31        6.27     14.03 o 
  10  14   0        4.66       -4.83     15.19 o 
   1  15   0      233.57      223.83     17.81 o 
   2  15   0        1.87       -1.38     12.63 o 
   3  15   0      195.52      214.85     30.47 o 
   4  15   0        2.88       -0.04     11.79 o 
   5  15   0      138.99      118.09     23.52 o 
   6  15   0      550.39      538.12     18.47 o 
   7  15   0      111.91      128.06     13.20 o 
   8  15   0        7.29      -11.38     13.32 o 
   9  15   0       35.34       47.58     15.98 o 
  10  15   0        2.58        5.81     15.59 o 
   0  16   0      145.89      153.82     24.90 o 
   1  16   0      207.39      185.44     19.01 o 
   2  16   0      287.29      319.21     32.86 o 
   3  16   0        5.22       26.22     13.98 o 
   4  16   0       14.38        9.95     13.89 o 
   5  16   0       48.58       38.57     15.21 o 
   6  16   0       23.96       12.92     15.76 o 
   7  16   0       75.26       69.78     17.63 o 
   8  16   0       25.58       40.92     15.58 o 
   9  16   0       25.82       25.70     16.02 o 
   1  17   0       88.52       83.77     19.13 o 
   2  17   0      124.52      102.06     17.56 o 
   3  17   0       49.44       66.24     16.97 o 
   4  17   0       85.93       76.29     17.27 o 
   5  17   0        5.92       -2.47     22.18 o 
   6  17   0       44.83       67.06     18.03 o 
   7  17   0       61.12       74.88     19.32 o 
   8  17   0       34.08       76.00     26.52 o 
   0  18   0       32.68       38.12     22.22 o 
   1  18   0        1.57       -3.91     14.98 o 
   2  18   0      115.51      118.33     18.51 o 
   3  18   0       77.60       74.97     17.16 o 
   4  18   0       14.72        5.79     17.16 o 
   5  18   0       26.91       52.98     17.86 o 
   6  18   0       34.79       41.58     17.11 o 
   1  19   0       27.40       37.99     17.29 o 
   2  19   0       42.06       49.68     18.85 o 
   3  19   0       50.02       50.39     18.10 o 
   4  19   0       38.97       34.54     18.26 o 
 -15   1   1        0.29       13.44     26.66 o 
 -14   1   1        0.64       -7.67     15.89 o 
 -13   1   1      157.80      142.29     18.74 o 
 -12   1   1       37.99       21.00     10.65 o 
 -11   1   1      796.11      764.51     17.82 o 
 -10   1   1      625.24      629.28     15.36 o 
  -9   1   1       53.95       54.51      6.80 o 
  -8   1   1      368.25      384.05      8.44 o 
  -7   1   1       99.21      121.34      6.32 o 
  -6   1   1        5.69       11.71      2.75 o 
  -5   1   1       95.99      102.69      3.53 o 
  -4   1   1      588.73      635.32      7.70 o 
  -3   1   1     1411.61     1501.25     14.48 o 
  -2   1   1      941.15      978.09      9.50 o 
  -1   1   1     3864.64     3858.96     60.48 o 
   0   1   1       21.21       14.76      4.01 o 
   1   1   1      413.20      409.18      7.64 o 
   2   1   1     3593.94     3607.03     28.05 o 
   3   1   1      332.35      344.61      6.55 o 
   4   1   1        9.79       14.36      3.95 o 
   5   1   1      605.22      690.72      9.46 o 
   6   1   1      316.03      357.64      8.04 o 
   7   1   1       16.13       13.82      4.21 o 
   8   1   1      173.58      190.22      7.60 o 
   9   1   1        0.22       -6.41      6.23 o 
  10   1   1       27.70       12.44      7.39 o 
  11   1   1        9.77       17.80     20.94 o 
  12   1   1        8.80       14.28     15.02 o 
  13   1   1       27.29       33.58     17.21 o 
  14   1   1       27.93       29.19     18.67 o 
 -15   2   1        3.52        3.08     28.20 o 
 -14   2   1        1.53      -23.33     23.08 o 
 -13   2   1        4.36        7.68     11.98 o 
 -12   2   1        0.58       -9.87      9.59 o 
 -11   2   1     1046.35     1027.97     24.09 o 
 -10   2   1      288.11      293.49     18.64 o 
  -9   2   1       11.09        6.14      7.00 o 
  -8   2   1     1361.29     1378.50     14.50 o 
  -7   2   1        5.87        9.33      3.33 o 
  -6   2   1       13.91       16.81      2.92 o 
  -5   2   1     2246.46     2235.97     16.21 o 
  -4   2   1      121.34      110.18      5.01 o 
  -3   2   1     1998.43     2096.70     16.48 o 
  -2   2   1     1554.23     1574.38     40.06 o 
  -1   2   1     1054.63     1038.19     13.02 o 
   0   2   1      870.21      817.46     25.35 o 
   1   2   1    39045.55    35105.62    730.02 o 
   2   2   1       71.69       75.36      4.49 o 
   3   2   1     5650.94     5566.96     37.33 o 
   4   2   1     1093.65     1154.70     13.17 o 
   5   2   1      490.80      536.82     10.81 o 
   6   2   1     1485.09     1475.95     15.13 o 
   7   2   1        1.44        4.29      4.07 o 
   8   2   1       22.86       11.24      5.63 o 
   9   2   1      157.22      168.33      9.27 o 
  10   2   1       19.45       24.32      7.77 o 
  11   2   1        5.50       -4.61      9.86 o 
  12   2   1       30.76       13.18     14.90 o 
  13   2   1       16.98       22.03     24.45 o 
  14   2   1        4.88        6.88     26.77 o 
 -15   3   1       49.19       26.37     27.30 o 
 -14   3   1       78.98       70.77     18.22 o 
 -13   3   1       35.56       79.61     16.80 o 
 -12   3   1       70.29       77.02     12.68 o 
 -11   3   1      198.57      194.08     20.49 o 
 -10   3   1     1157.01     1191.30     24.52 o 
  -9   3   1       74.94       80.07      6.56 o 
  -8   3   1      641.00      627.35     10.00 o 
  -7   3   1      694.66      686.77      9.56 o 
  -6   3   1     2533.70     2706.89     19.92 o 
  -5   3   1     1596.34     1550.12     16.73 o 
  -4   3   1       10.19        8.47      1.95 o 
  -3   3   1     3181.51     3380.18     37.82 o 
  -2   3   1     7085.24     6979.06     46.87 o 
  -1   3   1     4284.74     4301.29     35.19 o 
   0   3   1     2463.93     2392.35     26.98 o 
   1   3   1      317.94      309.55      6.90 o 
   2   3   1     1748.53     1880.65     20.92 o 
   3   3   1     1172.02     1039.00     14.98 o 
   4   3   1      440.47      467.90      9.29 o 
   5   3   1      184.18      162.62     12.42 o 
   6   3   1       86.38      105.91      5.02 o 
   7   3   1       10.56       14.90      5.48 o 
   8   3   1      538.79      514.48     12.50 o 
   9   3   1       14.63        7.39      6.64 o 
  10   3   1      254.29      273.31     11.44 o 
  11   3   1      305.65      341.34     24.10 o 
  12   3   1      290.95      255.35     21.35 o 
  13   3   1        5.17      -13.01     24.87 o 
  14   3   1        8.12       12.08     28.27 o 
 -15   4   1        2.92      -27.23     25.19 o 
 -14   4   1      124.42       87.72     18.52 o 
 -13   4   1      317.34      330.19     26.78 o 
 -12   4   1      101.14      110.04     16.20 o 
 -11   4   1      122.55      122.86     16.23 o 
 -10   4   1     1107.56     1053.27     47.76 o 
  -9   4   1      263.08      263.04      9.37 o 
  -8   4   1      384.27      347.91      9.76 o 
  -7   4   1       18.24       20.17      4.10 o 
  -6   4   1     2520.26     2418.64     18.59 o 
  -5   4   1     1209.68     1307.46     12.23 o 
  -4   4   1     4211.06     4254.10     57.06 o 
  -3   4   1     3306.25     3315.79     25.75 o 
  -2   4   1    12564.30    12432.22     94.06 o 
  -1   4   1    18507.72    18004.36    132.82 o 
   0   4   1     4125.95     4001.84     42.37 o 
   1   4   1    10756.17    10346.05    163.30 o 
   2   4   1      735.79      744.30     12.32 o 
   3   4   1     1319.60     1328.71     20.29 o 
   4   4   1     2547.18     2694.43     26.39 o 
   5   4   1       41.10       51.17      5.53 o 
   6   4   1     2449.88     2352.06     23.39 o 
   7   4   1      217.75      213.79      8.66 o 
   8   4   1      352.47      371.37     11.41 o 
   9   4   1       57.73       64.27      8.32 o 
  10   4   1       29.51       25.10      7.68 o 
  11   4   1      305.77      270.89     19.01 o 
  12   4   1      135.58      153.94     18.27 o 
  13   4   1        0.77       53.03     26.12 o 
  14   4   1        6.80        3.19     28.20 o 
 -15   5   1       19.69       17.73     20.01 o 
 -14   5   1        3.40       23.37     24.26 o 
 -13   5   1       99.44      103.74     19.26 o 
 -12   5   1      441.96      410.60     37.75 o 
 -11   5   1      132.31      157.84     17.84 o 
 -10   5   1       19.40       15.15     11.60 o 
  -9   5   1       77.60       77.07      9.94 o 
  -8   5   1      875.35      883.46     18.61 o 
  -7   5   1      854.87      847.91     10.86 o 
  -6   5   1      229.99      269.93      6.26 o 
  -5   5   1     6967.01     7119.28     42.23 o 
  -4   5   1      544.14      625.53      8.65 o 
  -3   5   1      296.77      291.96      6.53 o 
  -2   5   1      586.60      567.82     10.24 o 
  -1   5   1       52.86       53.28      4.96 o 
   0   5   1     6989.63     6895.14     48.26 o 
   1   5   1      398.02      428.49      9.41 o 
   2   5   1      568.46      571.76     11.44 o 
   3   5   1     1705.12     1662.28     18.82 o 
   4   5   1      414.56      462.94     15.13 o 
   5   5   1     1890.45     1851.26     22.44 o 
   6   5   1     1298.55     1399.91     17.58 o 
   7   5   1      446.47      447.99     11.61 o 
   8   5   1        9.63        5.06      6.16 o 
   9   5   1       13.20       -4.11      6.88 o 
  10   5   1      423.00      386.31     21.97 o 
  11   5   1        1.93       15.56     11.03 o 
  12   5   1       67.17       51.88     17.27 o 
  13   5   1       65.52      129.39     30.49 o 
  14   5   1        1.60        3.80     28.63 o 
 -14   6   1        1.55      -19.51     16.65 o 
 -13   6   1       81.53       59.02     32.10 o 
 -12   6   1        4.96        7.85     14.69 o 
 -11   6   1      234.01      237.90     28.65 o 
 -10   6   1       71.68       63.78     13.87 o 
  -9   6   1     1575.30     1559.79     27.68 o 
  -8   6   1     1399.54     1361.77     19.68 o 
  -7   6   1       86.02       98.39      5.53 o 
  -6   6   1     2404.95     2416.00     20.02 o 
  -5   6   1     1390.86     1510.05     15.42 o 
  -4   6   1     3919.05     3985.25     29.28 o 
  -3   6   1     1573.44     1608.60     17.52 o 
  -2   6   1     2100.46     2066.47     23.87 o 
  -1   6   1     3400.64     3369.27     32.49 o 
   0   6   1      444.51      491.04      9.02 o 
   1   6   1     6798.85     6726.55     48.41 o 
   2   6   1       62.46       62.62      8.91 o 
   3   6   1     1992.99     1929.57     24.28 o 
   4   6   1     1067.84     1042.07     16.01 o 
   5   6   1       11.47       26.49      7.67 o 
   6   6   1     1578.29     1595.64     22.33 o 
   7   6   1       23.48       29.27      7.18 o 
   8   6   1      486.04      489.19     15.41 o 
   9   6   1      312.74      355.34     14.13 o 
  10   6   1      244.98      212.03     18.36 o 
  11   6   1       92.74       73.17     13.02 o 
  12   6   1        4.17       -0.48     14.76 o 
  13   6   1       44.05       37.56     27.18 o 
 -14   7   1       11.21       14.18     18.52 o 
 -13   7   1       49.87       65.89     18.75 o 
 -12   7   1      269.66      252.55     25.37 o 
 -11   7   1        9.33        6.31     13.63 o 
 -10   7   1      887.85      899.58     31.21 o 
  -9   7   1     1318.11     1277.25     28.39 o 
  -8   7   1       22.36       36.31      6.85 o 
  -7   7   1     1949.57     1914.77     23.59 o 
  -6   7   1       96.45       94.14     12.38 o 
  -5   7   1     1469.85     1406.37     16.26 o 
  -4   7   1     2215.66     2111.83     30.19 o 
  -3   7   1      137.78      144.12      8.64 o 
  -2   7   1      837.30      813.90     14.13 o 
  -1   7   1      781.95      825.37     13.98 o 
   0   7   1     4777.32     4600.86     35.89 o 
   1   7   1      266.27      273.95      7.20 o 
   2   7   1     7124.09     7302.54     63.87 o 
   3   7   1     2471.86     2470.01     33.48 o 
   4   7   1      460.25      436.31     11.62 o 
   5   7   1     6220.85     6160.65     59.31 o 
   6   7   1      457.15      438.46     22.10 o 
   7   7   1     1083.52     1103.29     20.10 o 
   8   7   1      319.38      364.17     17.45 o 
   9   7   1       18.95       24.61      9.02 o 
  10   7   1       72.55       72.56     12.60 o 
  11   7   1        0.03      -15.90     11.27 o 
  12   7   1       47.92       53.50     19.08 o 
  13   7   1       16.43       41.55     19.21 o 
 -14   8   1       41.35       49.80     21.00 o 
 -13   8   1       91.71      102.99     20.31 o 
 -12   8   1       68.36       87.34     25.46 o 
 -11   8   1      429.13      455.64     26.13 o 
 -10   8   1       55.63       67.91     15.15 o 
  -9   8   1      982.30     1007.19     24.23 o 
  -8   8   1      152.72      133.52     11.41 o 
  -7   8   1      503.67      535.03     13.56 o 
  -6   8   1     1102.21     1089.78     14.49 o 
  -5   8   1       91.06       86.09      5.35 o 
  -4   8   1     9658.86     9586.27     66.49 o 
  -3   8   1     5345.42     5115.46     48.77 o 
  -2   8   1       33.23       45.66      4.97 o 
  -1   8   1     4462.44     4461.61     42.66 o 
   0   8   1      988.43     1117.09     14.13 o 
   1   8   1       34.71       39.66      4.31 o 
   2   8   1     3325.28     3478.61     37.11 o 
   3   8   1      481.09      499.09     24.62 o 
   4   8   1      250.14      215.95     13.55 o 
   5   8   1      109.14      124.58     12.06 o 
   6   8   1      978.49      994.85     18.88 o 
   7   8   1       31.12       50.73      8.32 o 
   8   8   1      508.50      502.99     16.15 o 
   9   8   1      590.97      600.95     18.32 o 
  10   8   1        2.16        9.76     11.74 o 
  11   8   1       90.56      100.45     18.10 o 
  12   8   1       68.85       70.87     20.19 o 
  13   8   1       37.88       42.85     19.98 o 
 -13   9   1        4.55       -4.12     17.73 o 
 -12   9   1      234.76      272.08     43.18 o 
 -11   9   1        8.44       20.37     16.01 o 
 -10   9   1       91.08      115.54     17.42 o 
  -9   9   1      979.58      916.09     23.79 o 
  -8   9   1        9.98       27.73     14.06 o 
  -7   9   1     1582.56     1552.88     22.70 o 
  -6   9   1       79.63       61.19      7.13 o 
  -5   9   1     3743.46     3711.07     30.78 o 
  -4   9   1      166.43      141.76     16.64 o 
  -3   9   1     2883.31     2850.88     33.49 o 
  -2   9   1     6318.47     6214.55     49.35 o 
  -1   9   1      176.83      212.27      7.16 o 
   0   9   1     4638.56     4497.52     46.97 o 
   1   9   1     1019.86      995.98     17.16 o 
   2   9   1     1702.13     1649.42     28.73 o 
   3   9   1     3800.73     3875.94     51.70 o 
   4   9   1      343.91      327.55     18.02 o 
   5   9   1     1638.61     1711.60     24.34 o 
   6   9   1       17.42       28.72      7.95 o 
   7   9   1     1755.32     1703.52     27.29 o 
   8   9   1        5.11        4.32      8.62 o 
   9   9   1       19.51       15.80      9.56 o 
  10   9   1      167.45      206.81     17.08 o 
  11   9   1       25.10        9.33     13.33 o 
  12   9   1        3.05        1.20     17.33 o 
  13   9   1        0.75      -13.51     19.13 o 
 -13  10   1       80.63       69.83     21.55 o 
 -12  10   1       15.01       12.90     17.42 o 
 -11  10   1      133.56      155.80     32.23 o 
 -10  10   1       71.31       42.83     15.35 o 
  -9  10   1      128.56      153.83     18.12 o 
  -8  10   1        8.55       26.07      9.71 o 
  -7  10   1        4.21       -9.49      7.16 o 
  -6  10   1     2205.08     2166.40     27.42 o 
  -5  10   1       38.43       36.26      7.40 o 
  -4  10   1      264.75      290.64     10.97 o 
  -3  10   1      628.00      569.72     12.77 o 
  -2  10   1     2785.33     2707.46     36.26 o 
  -1  10   1      785.70      719.97     13.22 o 
   0  10   1       69.92       94.42      9.81 o 
   1  10   1     1667.09     1573.62     22.83 o 
   2  10   1      122.69      113.90     10.82 o 
   3  10   1       55.02       46.36      8.06 o 
   4  10   1     1240.60     1256.72     23.44 o 
   5  10   1        0.24        6.13      7.52 o 
   6  10   1       24.71       28.76      8.17 o 
   7  10   1     1578.11     1612.99     30.27 o 
   8  10   1      703.19      681.56     19.33 o 
   9  10   1       24.44       26.81     10.52 o 
  10  10   1       34.35       15.19     14.06 o 
  11  10   1       67.33       85.55     16.68 o 
  12  10   1       19.54       45.31     19.75 o 
 -13  11   1        8.72       -1.17     19.48 o 
 -12  11   1       75.43       88.67     21.52 o 
 -11  11   1       20.60       -8.92     16.19 o 
 -10  11   1       40.60       60.95     17.09 o 
  -9  11   1       52.62       48.28     12.76 o 
  -8  11   1      135.53      177.84     14.15 o 
  -7  11   1     3359.06     3241.27     42.90 o 
  -6  11   1      332.98      345.04     16.20 o 
  -5  11   1      328.47      312.04     12.12 o 
  -4  11   1      612.67      588.97     20.91 o 
  -3  11   1     1426.63     1345.76     19.90 o 
  -2  11   1      986.43      903.82     18.20 o 
  -1  11   1        1.09        5.26      5.01 o 
   0  11   1     1889.06     1884.08     38.84 o 
   1  11   1      151.55      163.46     20.13 o 
   2  11   1     1266.44     1212.54     36.10 o 
   3  11   1      574.39      566.96     16.48 o 
   4  11   1      228.41      219.84     14.58 o 
   5  11   1     1575.70     1559.47     50.52 o 
   6  11   1       99.38       94.65     12.82 o 
   7  11   1        5.03        7.07      9.38 o 
   8  11   1        7.62       11.92     10.25 o 
   9  11   1      359.59      341.56     24.19 o 
  10  11   1       78.12      105.29     16.22 o 
  11  11   1        7.08        9.54     15.14 o 
  12  11   1       55.39       86.69     22.31 o 
 -12  12   1        0.23       28.86     19.77 o 
 -11  12   1      193.96      195.30     23.43 o 
 -10  12   1        6.81      -17.86     15.17 o 
  -9  12   1      115.66      150.96     30.74 o 
  -8  12   1      466.13      459.98     19.97 o 
  -7  12   1       66.54       88.65     11.50 o 
  -6  12   1        8.24       14.08      8.03 o 
  -5  12   1      755.41      646.94     16.15 o 
  -4  12   1        9.13       10.16      6.80 o 
  -3  12   1      187.25      175.69      9.61 o 
  -2  12   1      282.18      267.30     10.49 o 
  -1  12   1     1138.59     1042.25     20.63 o 
   0  12   1       66.74       60.21     13.31 o 
   1  12   1      565.74      557.83     44.38 o 
   2  12   1      296.06      318.95     13.32 o 
   3  12   1      798.48      714.87     19.42 o 
   4  12   1      274.02      290.46     20.70 o 
   5  12   1       58.45       61.22     10.72 o 
   6  12   1      333.01      353.90     17.27 o 
   7  12   1      388.18      366.54     17.63 o 
   8  12   1        2.65       12.05     10.63 o 
   9  12   1      125.58      151.00     14.44 o 
  10  12   1       18.26        5.37     14.03 o 
  11  12   1        2.20        4.78     16.56 o 
 -11  13   1        0.13        3.76     18.20 o 
 -10  13   1      111.52      139.56     20.80 o 
  -9  13   1      173.21      132.31     20.29 o 
  -8  13   1      176.95      198.96     16.27 o 
  -7  13   1      282.94      282.12     16.01 o 
  -6  13   1      428.40      437.26     15.84 o 
  -5  13   1      888.37      871.18     19.76 o 
  -4  13   1      124.85       98.39      9.24 o 
  -3  13   1        3.43        4.74      7.27 o 
  -2  13   1     1012.41      948.75     21.32 o 
  -1  13   1        9.03       13.96      8.26 o 
   0  13   1      361.78      316.39     17.30 o 
   1  13   1      127.34      147.62     28.07 o 
   2  13   1       95.67       95.35     13.32 o 
   3  13   1      194.43      241.30     17.33 o 
   4  13   1      168.04      147.18     12.29 o 
   5  13   1       84.64       92.99     11.82 o 
   6  13   1      196.15      159.82     32.53 o 
   7  13   1      104.71       95.47     13.88 o 
   8  13   1       46.28       86.46     38.52 o 
   9  13   1        1.66        7.53     37.57 o 
  10  13   1       53.10       54.40     21.45 o 
  11  13   1        7.41        5.14     21.28 o 
 -11  14   1       13.85        7.04     18.34 o 
 -10  14   1       28.95       22.43     18.24 o 
  -9  14   1       23.30       42.31     14.36 o 
  -8  14   1       35.77       40.35     13.24 o 
  -7  14   1       75.23       63.39     10.47 o 
  -6  14   1        7.96       19.21      9.56 o 
  -5  14   1        3.04        5.56      8.74 o 
  -4  14   1      303.71      329.71     15.77 o 
  -3  14   1      947.77      873.29     22.07 o 
  -2  14   1        9.02       32.76      9.99 o 
  -1  14   1      232.37      243.47     23.83 o 
   0  14   1       19.96       10.42     11.74 o 
   1  14   1      689.36      608.84     75.17 o 
   2  14   1      227.10      225.74     16.99 o 
   3  14   1      228.76      228.48     18.19 o 
   4  14   1       33.04       62.56     14.03 o 
   5  14   1       13.33       20.59     10.77 o 
   6  14   1        1.98        2.07     11.31 o 
   7  14   1       75.20       64.37     13.87 o 
   8  14   1      199.65      176.21     27.47 o 
   9  14   1       24.13       20.49     18.53 o 
  10  14   1        3.22       -7.27     26.62 o 
 -10  15   1        9.02        2.79     17.37 o 
  -9  15   1       31.66       38.60     15.48 o 
  -8  15   1        5.11       18.30     13.26 o 
  -7  15   1       90.93       96.70     12.09 o 
  -6  15   1       10.19       14.35     10.37 o 
  -5  15   1      119.74      120.67     13.57 o 
  -4  15   1      127.34      132.55     13.28 o 
  -3  15   1       15.89       -0.43     10.18 o 
  -2  15   1        7.84       -5.64     11.77 o 
  -1  15   1       38.94       32.39     13.15 o 
   0  15   1       85.88       70.04     14.36 o 
   1  15   1        0.24        2.05     12.70 o 
   2  15   1        2.54       13.58     13.08 o 
   3  15   1      155.79      163.00     17.35 o 
   4  15   1       27.51       54.32     16.05 o 
   5  15   1        4.03       13.55     18.47 o 
   6  15   1        1.07       -4.14     12.05 o 
   7  15   1       22.51       21.95     13.49 o 
   8  15   1       14.09       29.98     14.43 o 
   9  15   1        0.34      -30.08     27.55 o 
  -9  16   1        0.67        8.05     14.56 o 
  -8  16   1        7.75        7.12     13.85 o 
  -7  16   1       28.01       22.57     16.61 o 
  -6  16   1        4.33        7.02     12.57 o 
  -5  16   1      148.39      137.39     19.95 o 
  -4  16   1       98.60       94.76     13.26 o 
  -3  16   1      137.83      124.57     17.34 o 
  -2  16   1      118.83      108.80     17.41 o 
  -1  16   1       49.36       50.07     14.16 o 
   0  16   1        0.79      -17.47     11.65 o 
   1  16   1        5.93        7.55     13.23 o 
   2  16   1        3.77       -9.56     15.93 o 
   3  16   1       76.45       63.54     20.85 o 
   4  16   1        1.66       -0.87     13.89 o 
   5  16   1       67.32       34.76     16.66 o 
   6  16   1        6.80        5.28     28.65 o 
   7  16   1       30.41       23.69     23.65 o 
   8  16   1       16.51       -1.36     14.39 o 
  -8  17   1        3.74      -14.50     16.76 o 
  -7  17   1       12.33       15.73     18.49 o 
  -6  17   1       52.39       41.39     14.24 o 
  -5  17   1       19.01       34.79     13.39 o 
  -4  17   1       75.07       96.65     17.62 o 
  -3  17   1       17.07       11.63     14.75 o 
  -2  17   1        2.50       -4.29     14.77 o 
  -1  17   1        3.64        6.23     14.67 o 
   0  17   1        1.44      -20.14     13.43 o 
   1  17   1        8.33       15.67     14.53 o 
   2  17   1       11.40       -1.11     14.19 o 
   3  17   1       30.04       22.79     23.79 o 
   4  17   1        9.65       16.47     32.41 o 
   5  17   1      160.12      116.61     26.01 o 
   6  17   1        2.32        2.63     17.24 o 
   7  17   1       12.83        3.46     18.32 o 
  -7  18   1       10.35       -5.91     25.76 o 
  -6  18   1       16.15       25.74     17.85 o 
  -5  18   1       90.36       83.70     18.97 o 
  -4  18   1       27.51       21.16     34.42 o 
  -3  18   1       14.15       19.41     16.87 o 
  -2  18   1       45.90       14.75     15.60 o 
  -1  18   1        1.29        6.71     15.25 o 
   0  18   1       63.02       61.59     17.01 o 
   1  18   1        3.92       20.99     16.47 o 
   2  18   1       25.22       17.60     16.55 o 
   3  18   1        2.12        3.77     15.10 o 
   4  18   1       76.67       95.32     18.81 o 
   5  18   1       13.36       21.39     16.22 o 
   6  18   1       38.65       29.92     28.66 o 
  -4  19   1       17.09       -0.32     16.74 o 
  -3  19   1       28.73       31.99     18.29 o 
  -2  19   1        0.96       19.34     21.53 o 
  -1  19   1       46.47       36.90     18.04 o 
   0  19   1        0.16       -0.86     16.53 o 
   1  19   1        0.95       16.68     17.48 o 
   2  19   1        0.01       -3.98     16.94 o 
   3  19   1       15.96       19.01     18.11 o 
   4  19   1       10.33      -18.85     17.27 o 
 -15   0   2       50.69       45.40     26.05 o 
 -14   0   2      273.43      288.37     33.04 o 
 -13   0   2       12.68       22.33     13.95 o 
 -12   0   2      571.00      621.03     29.74 o 
 -11   0   2      328.02      343.89     39.43 o 
 -10   0   2     1613.64     1563.14     32.14 o 
  -9   0   2     1190.97     1186.01     29.45 o 
  -8   0   2      646.84      605.51     26.50 o 
  -7   0   2    13319.36    13647.39    106.73 o 
  -6   0   2     2200.14     2441.82     46.72 o 
  -5   0   2     7283.06     6708.34     97.39 o 
  -4   0   2     3200.28     3436.31     55.39 o 
  -3   0   2      314.94      317.50     13.08 o 
  -2   0   2    27460.70    26330.04    232.93 o 
  -1   0   2     2505.70     2390.03     26.63 o 
   0   0   2     1474.12     1533.14     19.68 o 
   1   0   2    32370.00    29807.23    377.19 o 
   2   0   2    20288.22    19377.97    253.33 o 
   3   0   2     1808.90     1635.21     26.57 o 
   4   0   2      212.14      241.22     16.88 o 
   5   0   2    10702.62    10334.41    152.50 o 
   6   0   2        6.24       12.53      8.52 o 
   7   0   2      274.78      263.52     26.64 o 
   8   0   2      562.07      572.08     22.74 o 
   9   0   2       94.28       85.70     14.54 o 
  10   0   2       15.68        9.34     13.80 o 
  11   0   2      149.78      147.10     19.66 o 
  12   0   2       96.72       73.24     25.76 o 
  13   0   2        2.79        3.87     25.05 o 
  14   0   2        3.06       18.13     28.13 o 
 -15   1   2       90.05      116.67     29.45 o 
 -14   1   2      100.98      104.37     18.44 o 
 -13   1   2      545.29      556.84     25.64 o 
 -12   1   2      264.53      262.35     12.94 o 
 -11   1   2      624.71      612.63     16.53 o 
 -10   1   2     1142.08     1112.23     19.65 o 
  -9   1   2     3870.35     3870.00     37.50 o 
  -8   1   2     1205.52     1119.27     30.75 o 
  -7   1   2      918.76      952.16     16.71 o 
  -6   1   2     1974.50     1757.21     21.90 o 
  -5   1   2        7.77       10.13      2.77 o 
  -4   1   2     7732.31     7713.82     77.00 o 
  -3   1   2     2380.29     2452.59     26.58 o 
  -2   1   2      461.25      492.81      6.60 o 
  -1   1   2     2759.47     2631.85     23.98 o 
   0   1   2    13109.24    12754.23     95.69 o 
   1   1   2    25555.71    24097.91    187.24 o 
   2   1   2     1129.78     1105.96     19.84 o 
   3   1   2     3145.43     3105.99     33.03 o 
   4   1   2     2878.21     2731.44     28.81 o 
   5   1   2      606.15      631.32     20.17 o 
   6   1   2      396.03      336.75     13.01 o 
   7   1   2       30.48       20.30     11.32 o 
   8   1   2       11.68        8.85      7.99 o 
   9   1   2      366.10      385.91     21.65 o 
  10   1   2       39.74       39.22     10.56 o 
  11   1   2      213.13      217.78     14.84 o 
  12   1   2      117.58      138.48     20.36 o 
  13   1   2      102.02       99.05     20.75 o 
 -15   2   2       59.92       72.16     29.85 o 
 -14   2   2       95.16      127.76     31.42 o 
 -13   2   2      288.04      329.29     23.17 o 
 -12   2   2      472.58      477.03     16.26 o 
 -11   2   2        1.33       15.96      7.73 o 
 -10   2   2      534.52      550.57     14.35 o 
  -9   2   2     2099.58     2059.42     25.11 o 
  -8   2   2       92.14       83.97      6.45 o 
  -7   2   2     6551.92     6535.65     55.40 o 
  -6   2   2      242.16      253.41      7.90 o 
  -5   2   2     5839.23     6030.02     50.05 o 
  -4   2   2     6859.84     6786.34     47.95 o 
  -3   2   2     8301.01     7939.96     53.35 o 
  -2   2   2     7295.33     7452.97     58.50 o 
  -1   2   2     1274.53     1184.86     11.96 o 
   0   2   2    18937.57    18704.38    480.09 o 
   1   2   2     1620.26     1595.22     45.95 o 
   2   2   2       66.98       66.38      7.57 o 
   3   2   2     4850.74     4725.89     45.36 o 
   4   2   2     1425.43     1507.34     22.48 o 
   5   2   2     2146.66     2148.46     28.45 o 
   6   2   2       67.48       77.08      7.64 o 
   7   2   2     3193.34     3305.63     36.03 o 
   8   2   2      144.99      135.89     10.32 o 
   9   2   2      232.44      234.78     16.02 o 
  10   2   2      415.17      427.44     16.71 o 
  11   2   2        2.18        1.79     10.33 o 
  12   2   2       77.86       94.86     19.04 o 
  13   2   2        7.53        5.44     30.78 o 
 -15   3   2       20.24       27.49     18.66 o 
 -14   3   2       20.93       41.63     28.97 o 
 -13   3   2       20.97        2.73     16.57 o 
 -12   3   2      168.48      173.40     14.28 o 
 -11   3   2     1080.26     1096.55     27.89 o 
 -10   3   2      874.24      847.66     17.28 o 
  -9   3   2     1175.60     1181.28     18.58 o 
  -8   3   2     1122.19     1094.38     16.73 o 
  -7   3   2      468.60      448.43      9.82 o 
  -6   3   2     2380.00     2216.79     20.51 o 
  -5   3   2     4822.21     5141.13     87.63 o 
  -4   3   2     7703.99     7483.38     92.47 o 
  -3   3   2      766.12      738.66     11.09 o 
  -2   3   2       98.94       89.00      3.69 o 
  -1   3   2    12435.69    12026.28    119.14 o 
   0   3   2      143.03      166.79      5.81 o 
   1   3   2     5950.31     5693.41    224.97 o 
   2   3   2     1075.94     1086.67     16.73 o 
   3   3   2     1208.88     1208.00     23.65 o 
   4   3   2       26.69       27.23      5.97 o 
   5   3   2      439.23      484.21     14.43 o 
   6   3   2     2743.84     2749.63     30.81 o 
   7   3   2      429.26      462.85     14.47 o 
   8   3   2      606.48      592.53     21.26 o 
   9   3   2      234.79      233.30     12.61 o 
  10   3   2        3.63       -7.49      9.18 o 
  11   3   2      206.70      200.61     14.32 o 
  12   3   2       32.09       11.53     16.75 o 
  13   3   2      127.32      133.69     31.17 o 
 -15   4   2       60.84       70.14     29.49 o 
 -14   4   2      318.13      341.40     42.33 o 
 -13   4   2        5.73       -7.20     13.93 o 
 -12   4   2      592.83      601.43     26.37 o 
 -11   4   2        3.46      -10.66     11.42 o 
 -10   4   2      222.58      220.65     10.55 o 
  -9   4   2      692.72      710.85     14.75 o 
  -8   4   2       27.37       22.07      4.79 o 
  -7   4   2     1420.66     1299.95     12.72 o 
  -6   4   2       73.09       83.96      4.02 o 
  -5   4   2     9150.63     9307.22    133.06 o 
  -4   4   2     1809.00     1790.17     20.00 o 
  -3   4   2     3544.47     3658.19     53.41 o 
  -2   4   2     4581.54     4543.43     39.27 o 
  -1   4   2     2101.43     2179.28     22.34 o 
   0   4   2      354.03      316.46      7.69 o 
   1   4   2       64.92       86.88      6.70 o 
   2   4   2      948.57      953.89     15.88 o 
   3   4   2     3629.87     3662.39     62.09 o 
   4   4   2      378.08      425.26     13.16 o 
   5   4   2     1171.41     1140.93     33.02 o 
   6   4   2       94.71       99.87      9.86 o 
   7   4   2      148.74      168.82     11.66 o 
   8   4   2      298.42      292.62     12.78 o 
   9   4   2      156.07      160.91     11.68 o 
  10   4   2      279.90      284.66     14.63 o 
  11   4   2       20.64       11.97     13.00 o 
  12   4   2       22.42        5.59     23.00 o 
  13   4   2        5.99      -22.65     26.05 o 
 -15   5   2       23.85       61.57     20.36 o 
 -14   5   2        5.83       -2.09     17.57 o 
 -13   5   2       75.71      101.96     25.80 o 
 -12   5   2      210.28      158.33     25.78 o 
 -11   5   2      965.64      901.73     30.88 o 
 -10   5   2       50.47       72.89     16.12 o 
  -9   5   2      599.09      601.90     16.78 o 
  -8   5   2     1087.27     1039.79     16.36 o 
  -7   5   2       10.27        7.87      3.47 o 
  -6   5   2     2417.55     2227.22     17.66 o 
  -5   5   2     3405.70     3648.82     49.92 o 
  -4   5   2      368.32      315.88      7.43 o 
  -3   5   2     4369.76     4269.52     33.26 o 
  -2   5   2       10.66       21.10      3.93 o 
  -1   5   2     2423.70     2362.97     25.80 o 
   0   5   2     1845.03     1927.67     42.33 o 
   1   5   2     4593.24     4601.76     71.65 o 
   2   5   2     4003.69     4021.51    113.62 o 
   3   5   2     3372.18     3569.35     38.39 o 
   4   5   2     1126.56     1127.04     20.32 o 
   5   5   2        1.32       -0.81      6.99 o 
   6   5   2      941.46      947.98     29.83 o 
   7   5   2      216.67      202.88     14.23 o 
   8   5   2      147.47      177.31     13.03 o 
   9   5   2       44.83       36.46     11.22 o 
  10   5   2        3.23       21.15     15.30 o 
  11   5   2       32.57       26.81     17.05 o 
  12   5   2       25.73        9.17     25.62 o 
  13   5   2        3.50       15.94     25.87 o 
 -14   6   2      193.98      208.32     24.00 o 
 -13   6   2       13.33       16.07     16.52 o 
 -12   6   2      286.71      254.78     20.81 o 
 -11   6   2       47.14       25.36     13.51 o 
 -10   6   2       14.19        1.73     11.80 o 
  -9   6   2      159.91      143.50     15.26 o 
  -8   6   2      132.26      140.01     10.21 o 
  -7   6   2      871.66      840.54     13.67 o 
  -6   6   2       43.69       51.97      4.66 o 
  -5   6   2       91.80       64.38      6.42 o 
  -4   6   2      234.62      253.54      7.55 o 
  -3   6   2     2648.30     2763.52     24.95 o 
  -2   6   2     2124.21     2123.63     24.02 o 
  -1   6   2      220.92      228.47     18.49 o 
   0   6   2     1382.29     1342.60     17.95 o 
   1   6   2      232.31      248.48      7.85 o 
   2   6   2      965.51     1045.33     17.80 o 
   3   6   2     1774.32     1874.58     30.61 o 
   4   6   2      158.83      165.84      9.81 o 
   5   6   2      800.48      849.50     19.27 o 
   6   6   2       44.89       65.15      9.70 o 
   7   6   2        9.03        9.40      8.86 o 
   8   6   2       20.82       36.15     10.78 o 
   9   6   2        0.96        3.27     10.90 o 
  10   6   2       32.31       51.35     13.01 o 
  11   6   2       29.15       23.25     16.86 o 
  12   6   2        7.39       47.80     27.88 o 
  13   6   2       52.94      107.39     31.53 o 
 -14   7   2        9.50       10.57     17.46 o 
 -13   7   2       90.44       83.09     19.50 o 
 -12   7   2       42.24       50.23     15.99 o 
 -11   7   2       59.05       52.60     15.21 o 
 -10   7   2       87.74       77.72     14.57 o 
  -9   7   2      197.72      173.06     16.28 o 
  -8   7   2      113.16      101.88      7.51 o 
  -7   7   2       59.77       56.26      5.23 o 
  -6   7   2      257.75      233.92      7.52 o 
  -5   7   2       85.81      104.86      5.99 o 
  -4   7   2      120.77      106.74      5.81 o 
  -3   7   2     1242.57     1250.02     18.66 o 
  -2   7   2      190.92      194.04      8.64 o 
  -1   7   2     2012.86     1951.15     30.88 o 
   0   7   2        2.80        3.72      4.54 o 
   1   7   2     1163.40     1105.52     19.91 o 
   2   7   2      138.99      132.05      8.04 o 
   3   7   2     1370.20     1396.62     36.37 o 
   4   7   2      508.37      542.84     30.04 o 
   5   7   2       23.33       23.64     11.01 o 
   6   7   2      141.33      162.71     11.97 o 
   7   7   2       24.71       21.02     12.13 o 
   8   7   2      450.97      438.37     18.69 o 
   9   7   2        2.31       -8.78     10.88 o 
  10   7   2        0.05        7.16     12.36 o 
  11   7   2       11.25       21.14     16.77 o 
  12   7   2       20.50       12.61     25.55 o 
  13   7   2        6.60       32.53     30.17 o 
 -14   8   2        1.02       -3.06     19.21 o 
 -13   8   2      114.98       85.63     19.51 o 
 -12   8   2        0.43       20.66     16.61 o 
 -11   8   2       62.67       34.52     18.44 o 
 -10   8   2       13.25        9.41     12.62 o 
  -9   8   2        2.04       -8.39     10.88 o 
  -8   8   2       19.58        3.25      8.34 o 
  -7   8   2      168.24      145.81      8.07 o 
  -6   8   2       66.07       66.89      5.55 o 
  -5   8   2      253.48      221.77     10.81 o 
  -4   8   2      152.21      135.65     10.61 o 
  -3   8   2       21.65       45.45      7.12 o 
  -2   8   2       74.95       68.05      6.61 o 
  -1   8   2      441.75      461.44     18.60 o 
   0   8   2       17.44       18.30      4.17 o 
   1   8   2        2.12        4.30      3.80 o 
   2   8   2     1108.29     1186.52     20.24 o 
   3   8   2      122.83      123.18     10.48 o 
   4   8   2        8.04       24.21      9.23 o 
   5   8   2      253.00      292.96     13.65 o 
   6   8   2      108.92      108.61     11.40 o 
   7   8   2        9.46        0.63      9.26 o 
   8   8   2      528.41      550.32     20.89 o 
   9   8   2      149.99      180.58     15.60 o 
  10   8   2        6.19        2.29     12.78 o 
  11   8   2       18.56       21.04     18.40 o 
  12   8   2        2.13       30.03     29.85 o 
 -14   9   2       11.57       -0.88     19.10 o 
 -13   9   2        4.39        2.51     16.72 o 
 -12   9   2       94.52      103.03     19.51 o 
 -11   9   2      124.32       89.16     18.45 o 
 -10   9   2       21.27       12.00     13.84 o 
  -9   9   2        0.03       -4.38     11.53 o 
  -8   9   2        1.72        1.83      8.19 o 
  -7   9   2        0.22        6.10      5.94 o 
  -6   9   2       85.41       70.77      7.91 o 
  -5   9   2        0.09       -2.30      4.61 o 
  -4   9   2      127.78      136.32      9.26 o 
  -3   9   2        0.05       -7.32      5.78 o 
  -2   9   2        6.46       11.43      5.97 o 
  -1   9   2        3.11       -5.05      5.56 o 
   0   9   2        3.77       -1.26      4.16 o 
   1   9   2       30.75       59.49     16.05 o 
   2   9   2        1.46       -6.03      5.63 o 
   3   9   2      265.57      307.56     13.06 o 
   4   9   2      132.80      106.69     12.63 o 
   5   9   2       20.48        1.83      8.94 o 
   6   9   2      112.56       94.22     11.67 o 
   7   9   2        1.60        6.72     10.56 o 
   8   9   2       11.46        2.18     10.91 o 
   9   9   2       10.01       23.59     12.54 o 
  10   9   2        1.28       -3.43     12.66 o 
  11   9   2        2.65       19.85     19.09 o 
  12   9   2        0.46      -31.14     26.80 o 
 -13  10   2        0.40        8.82     19.11 o 
 -12  10   2       18.31       13.27     17.91 o 
 -11  10   2        0.03       -6.13     14.67 o 
 -10  10   2       27.88       35.09     15.47 o 
  -9  10   2        0.68       17.63     12.70 o 
  -8  10   2      406.44      366.51     43.46 o 
  -7  10   2      223.44      194.98     12.47 o 
  -6  10   2       41.01       36.15      5.95 o 
  -5  10   2       85.25       88.88      6.50 o 
  -4  10   2      543.64      511.91     14.70 o 
  -3  10   2     1367.88     1292.68     22.08 o 
  -2  10   2       33.06       44.45      7.52 o 
  -1  10   2       36.08       31.86      7.14 o 
   0  10   2      160.76      167.23      7.52 o 
   1  10   2        6.66        0.77      5.70 o 
   2  10   2        0.19        1.97      6.65 o 
   3  10   2      209.22      233.27     11.82 o 
   4  10   2        4.76       -0.62      7.91 o 
   5  10   2        2.53       22.28      9.63 o 
   6  10   2       13.70       23.20     10.27 o 
   7  10   2       40.00       23.01     12.62 o 
   8  10   2       16.26       31.73     12.80 o 
   9  10   2        8.78       12.12     12.84 o 
  10  10   2        3.48        8.47     13.98 o 
  11  10   2       22.10       24.43     19.77 o 
 -13  11   2        0.16       -2.53     18.54 o 
 -12  11   2       32.37       34.32     18.00 o 
 -11  11   2       46.12       42.06     17.15 o 
 -10  11   2       46.94       19.35     15.20 o 
  -9  11   2       30.05       45.54     15.22 o 
  -8  11   2       96.18      101.52     16.13 o 
  -7  11   2       20.13        9.91      9.36 o 
  -6  11   2      123.25      110.96      9.29 o 
  -5  11   2      970.77      908.83     15.54 o 
  -4  11   2      487.44      510.72     13.79 o 
  -3  11   2      150.31      140.85      9.95 o 
  -2  11   2       18.44       19.84      7.57 o 
  -1  11   2      205.08      233.06     11.46 o 
   0  11   2      234.04      240.82     11.31 o 
   1  11   2       42.34       42.33      7.24 o 
   2  11   2       81.72       86.01      9.42 o 
   3  11   2      137.89      150.70     11.08 o 
   4  11   2      204.37      165.83     12.44 o 
   5  11   2        8.15        4.65      9.67 o 
   6  11   2       49.82       49.79     23.40 o 
   7  11   2      124.82       94.46     13.90 o 
   8  11   2      152.12      137.72     15.08 o 
   9  11   2       29.85       10.89     14.34 o 
  10  11   2       14.93       14.78     14.42 o 
  11  11   2        6.40      -29.11     19.41 o 
 -12  12   2       22.94       48.86     31.85 o 
 -11  12   2        0.45       -5.00     16.09 o 
 -10  12   2      121.28      141.63     19.86 o 
  -9  12   2        0.45       -0.39     14.34 o 
  -8  12   2       72.73       67.40     12.02 o 
  -7  12   2      116.40      134.53     12.77 o 
  -6  12   2        5.24        0.63      7.61 o 
  -5  12   2      462.68      488.36     12.27 o 
  -4  12   2      654.73      642.11     18.46 o 
  -3  12   2       97.13       85.46      8.99 o 
  -2  12   2       87.92       73.41      9.31 o 
  -1  12   2        0.23       -0.08      7.21 o 
   0  12   2      308.79      335.61     27.52 o 
   1  12   2       15.47       14.96     10.15 o 
   2  12   2       15.27       19.20      8.01 o 
   3  12   2        4.04        1.45     11.05 o 
   4  12   2        1.09        9.70      9.59 o 
   5  12   2       19.83       21.80     10.77 o 
   6  12   2       17.19       32.32     12.14 o 
   7  12   2        3.41      -14.79     16.36 o 
   8  12   2       23.58       34.51     13.57 o 
   9  12   2       12.58        2.03     14.40 o 
  10  12   2        2.76      -21.70     18.99 o 
 -12  13   2        1.29       15.98     27.12 o 
 -11  13   2       38.53       37.12     19.33 o 
 -10  13   2       57.41       53.46     26.95 o 
  -9  13   2       15.15       15.16     25.06 o 
  -8  13   2      127.95      143.24     17.87 o 
  -7  13   2       67.61       41.32     11.53 o 
  -6  13   2      671.54      697.30     18.13 o 
  -5  13   2      316.09      314.97     13.09 o 
  -4  13   2       16.58        7.63      7.51 o 
  -3  13   2      954.81      931.40     18.55 o 
  -2  13   2      383.26      375.09     19.35 o 
  -1  13   2      265.19      287.75     13.63 o 
   0  13   2        2.65        5.08     10.98 o 
   1  13   2      310.16      323.91     25.80 o 
   2  13   2      171.48      156.17     15.42 o 
   3  13   2       52.11       57.93     14.10 o 
   4  13   2      216.84      239.45     14.56 o 
   5  13   2       14.28       14.76     10.94 o 
   6  13   2      127.27      116.75     13.78 o 
   7  13   2        0.42      -15.49     11.82 o 
   8  13   2        0.88        2.68     13.70 o 
   9  13   2       21.79       26.52     15.16 o 
  10  13   2        0.62       -6.90     19.06 o 
 -11  14   2        1.73       -4.66     22.93 o 
 -10  14   2       75.67       87.63     20.32 o 
  -9  14   2       42.70       25.74     16.64 o 
  -8  14   2       65.84       81.60     13.95 o 
  -7  14   2       18.14       24.39     11.81 o 
  -6  14   2       13.65       30.71      9.49 o 
  -5  14   2       92.73      106.83     14.34 o 
  -4  14   2       10.02       12.63      8.32 o 
  -3  14   2        8.01       -4.00      9.20 o 
  -2  14   2      252.88      244.53     15.02 o 
  -1  14   2        1.46       -5.38     11.23 o 
   0  14   2       89.82      117.31     14.21 o 
   1  14   2      151.34      168.39     16.12 o 
   2  14   2      457.21      397.26     21.28 o 
   3  14   2       93.46      103.00     15.99 o 
   4  14   2       51.41       36.99     14.68 o 
   5  14   2      186.06      146.46     20.47 o 
   6  14   2       57.09       52.25     13.71 o 
   7  14   2        3.64        9.08     13.32 o 
   8  14   2       50.38       47.50     15.62 o 
   9  14   2        7.51       13.56     15.70 o 
 -10  15   2        0.23       -5.09     18.29 o 
  -9  15   2       43.58       44.60     18.52 o 
  -8  15   2      113.27      114.00     20.01 o 
  -7  15   2       55.14       50.60     13.63 o 
  -6  15   2      182.01      188.67     15.36 o 
  -5  15   2       94.54      112.51     13.53 o 
  -4  15   2      314.24      342.71     17.06 o 
  -3  15   2       36.94       26.50     10.77 o 
  -2  15   2      167.52      193.44     23.53 o 
  -1  15   2      498.32      460.72     31.75 o 
   0  15   2        0.07        1.09     13.27 o 
   1  15   2      113.01      109.03     15.80 o 
   2  15   2      103.83      136.39     16.73 o 
   3  15   2       61.48       33.96     15.51 o 
   4  15   2       51.54       52.16     16.42 o 
   5  15   2      101.08       98.79     17.98 o 
   6  15   2       11.87       21.10     16.97 o 
   7  15   2       16.25       15.60     13.99 o 
   8  15   2       27.33       17.78     22.04 o 
  -9  16   2       13.94       10.90     18.61 o 
  -8  16   2        5.53       15.18     13.71 o 
  -7  16   2      117.69      100.19     22.16 o 
  -6  16   2       68.45       29.69     16.11 o 
  -5  16   2       11.28       16.83     12.38 o 
  -4  16   2       50.64       53.31     12.61 o 
  -3  16   2       48.76       45.13     11.98 o 
  -2  16   2      142.87      157.77     18.01 o 
  -1  16   2      115.52      121.76     16.89 o 
   0  16   2      132.66      165.03     18.39 o 
   1  16   2        2.16        4.95     14.37 o 
   2  16   2       40.13       41.05     15.50 o 
   3  16   2      263.39      221.35     20.21 o 
   4  16   2      109.83       97.38     28.07 o 
   5  16   2       91.10       76.19     19.21 o 
   6  16   2       27.76        8.83     17.30 o 
   7  16   2        2.85        4.39     18.88 o 
  -8  17   2       72.10       79.90     30.24 o 
  -7  17   2       77.82      105.44     20.54 o 
  -6  17   2      377.95      410.13     26.13 o 
  -5  17   2       10.80        0.62     13.01 o 
  -4  17   2       38.07       50.51     13.61 o 
  -3  17   2       62.93       83.71     17.61 o 
  -2  17   2        3.75      -18.36     14.66 o 
  -1  17   2      171.93      213.18     22.99 o 
   0  17   2       31.60       15.47     14.94 o 
   1  17   2        8.99       21.12     28.07 o 
   2  17   2       11.20       10.77     16.80 o 
   3  17   2       12.18       13.82     16.70 o 
   4  17   2        2.13      -10.65     16.85 o 
   5  17   2        1.88       -6.35     17.05 o 
   6  17   2       11.46       42.67     23.70 o 
  -6  18   2        0.89       -0.03     16.88 o 
  -5  18   2       10.56       20.11     17.22 o 
  -4  18   2       34.47       33.81     35.85 o 
  -3  18   2        1.44       24.31     23.43 o 
  -2  18   2      127.86      119.27     19.31 o 
  -1  18   2       34.44       24.37     16.48 o 
   0  18   2      111.85      147.04     19.30 o 
   1  18   2       37.09       37.41     16.94 o 
   2  18   2        6.10       -0.05     17.23 o 
   3  18   2       50.54       26.58     18.38 o 
   4  18   2       10.25       50.91     18.40 o 
   5  18   2       46.81       17.77     30.71 o 
  -4  19   2       45.38       95.89     20.21 o 
  -3  19   2        4.58       12.82     17.62 o 
  -2  19   2        0.48       14.71     17.86 o 
  -1  19   2       20.81       34.31     17.45 o 
   0  19   2        0.25      -24.83     16.55 o 
   1  19   2       45.18       56.85     19.40 o 
   2  19   2        7.18       15.25     17.48 o 
   3  19   2        4.21       25.73     26.09 o 
 -15   1   3        4.63        6.41     16.26 o 
 -14   1   3       12.98        8.27     12.79 o 
 -13   1   3       18.39       14.50     10.07 o 
 -12   1   3       49.82       36.99      9.49 o 
 -11   1   3      163.04      182.63     10.72 o 
 -10   1   3      596.65      578.09     14.51 o 
  -9   1   3        5.30        5.19      5.84 o 
  -8   1   3      336.17      342.43     31.44 o 
  -7   1   3     1198.79     1177.36     51.08 o 
  -6   1   3      546.46      530.72     15.52 o 
  -5   1   3      121.09      118.76      5.06 o 
  -4   1   3      698.02      688.52      8.49 o 
  -3   1   3     1504.76     1544.59     16.66 o 
  -2   1   3      337.75      361.73      6.94 o 
  -1   1   3     1007.27     1018.33     13.94 o 
   0   1   3     1905.96     2095.81     19.53 o 
   1   1   3       34.11       35.94      7.22 o 
   2   1   3      121.48      118.64      6.54 o 
   3   1   3       18.16       14.36      7.30 o 
   4   1   3     1191.69     1146.49     49.02 o 
   5   1   3      165.06      162.25     15.24 o 
   6   1   3       15.15       18.02      9.53 o 
   7   1   3      185.14      176.81     12.59 o 
   8   1   3        2.83       -1.09      8.54 o 
   9   1   3       33.79       17.29     10.24 o 
  10   1   3      100.27       80.06     12.72 o 
  11   1   3       13.97        8.52     11.70 o 
  12   1   3        0.41       12.60     13.35 o 
  13   1   3        0.62        0.85     19.56 o 
 -15   2   3        0.85      -10.10     16.82 o 
 -14   2   3        8.23       20.74     20.33 o 
 -13   2   3        3.38        2.70      9.28 o 
 -12   2   3       32.11       32.79      9.06 o 
 -11   2   3        2.98       -0.06      7.16 o 
 -10   2   3      570.69      552.48     14.37 o 
  -9   2   3      575.63      534.12     13.29 o 
  -8   2   3       30.27       23.20      9.05 o 
  -7   2   3      424.71      428.75     15.27 o 
  -6   2   3     5058.19     5205.44     71.85 o 
  -5   2   3      242.30      244.67     10.43 o 
  -4   2   3      124.47      105.61      5.65 o 
  -3   2   3      446.13      442.29      7.70 o 
  -2   2   3      681.89      751.30     10.28 o 
  -1   2   3       15.35        8.71      3.06 o 
   0   2   3       27.17       28.45      4.18 o 
   1   2   3      451.70      422.52      9.79 o 
   2   2   3     2502.89     2543.12     27.32 o 
   3   2   3     1059.31     1045.05     21.04 o 
   4   2   3      197.88      165.56     10.59 o 
   5   2   3      306.67      339.46     14.14 o 
   6   2   3      879.18      819.14     20.96 o 
   7   2   3        1.10        6.94      9.91 o 
   8   2   3       72.77       53.50     11.66 o 
   9   2   3       66.05       67.50     13.36 o 
  10   2   3       42.37       48.35     11.99 o 
  11   2   3       18.04       13.59     12.38 o 
  12   2   3        0.18        3.21     14.88 o 
  13   2   3       11.36        5.41     28.66 o 
 -15   3   3       35.08       17.01     18.59 o 
 -14   3   3       98.41      125.82     47.35 o 
 -13   3   3        0.48      -21.34     14.22 o 
 -12   3   3      411.92      396.71     17.91 o 
 -11   3   3       10.97       12.33      7.58 o 
 -10   3   3       40.62       34.80      7.12 o 
  -9   3   3     2472.88     2464.24     28.42 o 
  -8   3   3      277.90      270.56     31.21 o 
  -7   3   3      630.37      604.59     17.48 o 
  -6   3   3       92.51      105.61      5.78 o 
  -5   3   3      360.92      363.65     13.17 o 
  -4   3   3      139.96      172.37      5.82 o 
  -3   3   3      364.85      368.14      9.23 o 
  -2   3   3     2126.86     2227.23     26.33 o 
  -1   3   3       51.77       56.51      4.86 o 
   0   3   3      248.85      233.61      7.95 o 
   1   3   3     2324.60     2406.26     28.54 o 
   2   3   3     2511.19     2467.99     26.69 o 
   3   3   3       29.05       45.41      5.05 o 
   4   3   3      320.86      341.68      8.90 o 
   5   3   3        6.94       -4.69      7.90 o 
   6   3   3      118.75      114.19     11.57 o 
   7   3   3        8.18        5.22      9.54 o 
   8   3   3       27.63       23.54     11.53 o 
   9   3   3        0.80       -6.64     11.38 o 
  10   3   3      102.63       95.88     15.22 o 
  11   3   3        0.30       20.16     14.11 o 
  12   3   3       19.28        5.34     18.52 o 
  13   3   3       28.71       22.54     29.92 o 
 -15   4   3       85.22      118.41     29.11 o 
 -14   4   3       80.99       87.96     19.29 o 
 -13   4   3      135.73      138.98     18.90 o 
 -12   4   3       22.73        6.92     13.44 o 
 -11   4   3      237.72      256.84     14.03 o 
 -10   4   3      448.83      459.40     14.32 o 
  -9   4   3      115.25      138.50      9.82 o 
  -8   4   3     1597.27     1678.20     30.93 o 
  -7   4   3      129.45      137.57      7.27 o 
  -6   4   3      313.11      289.53      7.16 o 
  -5   4   3      345.88      355.69      7.87 o 
  -4   4   3     2191.54     2262.32     21.16 o 
  -3   4   3      140.71      126.59      5.35 o 
  -2   4   3      828.08      811.17     11.64 o 
  -1   4   3     3015.73     2982.78     30.19 o 
   0   4   3      552.11      614.52     12.15 o 
   1   4   3     4395.85     4399.58     71.59 o 
   2   4   3      856.76      795.90     16.78 o 
   3   4   3       39.10       54.02      7.72 o 
   4   4   3      713.14      624.52     16.53 o 
   5   4   3       60.43       66.13      9.37 o 
   6   4   3       50.93       26.23      9.17 o 
   7   4   3       65.00       49.01     10.59 o 
   8   4   3        5.74        6.73     11.72 o 
   9   4   3        9.81       15.04     12.20 o 
  10   4   3       40.44       41.41     14.35 o 
  11   4   3        1.69       10.11     13.92 o 
  12   4   3       24.68        8.47     19.37 o 
 -15   5   3       58.29       74.75     21.44 o 
 -14   5   3      161.11      157.59     22.37 o 
 -13   5   3       18.35       11.25     31.12 o 
 -12   5   3      315.77      349.47     22.13 o 
 -11   5   3      131.32      123.52     14.88 o 
 -10   5   3      265.88      263.72     13.95 o 
  -9   5   3      268.32      254.86     12.66 o 
  -8   5   3      227.23      219.42     10.22 o 
  -7   5   3      995.67      957.51     21.11 o 
  -6   5   3      215.05      224.85      8.95 o 
  -5   5   3      519.84      457.46      9.29 o 
  -4   5   3     5821.61     6292.49     68.85 o 
  -3   5   3     2407.83     2440.03     46.00 o 
  -2   5   3     1475.85     1415.27     18.89 o 
  -1   5   3      620.70      644.55     14.07 o 
   0   5   3     3020.49     3071.53     31.78 o 
   1   5   3     1727.07     1711.32     34.84 o 
   2   5   3     1526.02     1448.65     23.21 o 
   3   5   3      794.10      747.12     18.43 o 
   4   5   3        1.28        5.55      7.02 o 
   5   5   3      346.35      315.89     15.72 o 
   6   5   3       88.35       73.60     10.42 o 
   7   5   3       12.78        8.58      9.65 o 
   8   5   3      260.84      226.66     17.69 o 
   9   5   3        3.39       -2.14     11.21 o 
  10   5   3       61.08       28.22     14.19 o 
  11   5   3        0.82       13.93     15.03 o 
  12   5   3       61.46       56.11     20.53 o 
 -14   6   3       95.22      114.78     21.63 o 
 -13   6   3      178.06      207.26     26.46 o 
 -12   6   3       23.87        6.67     13.96 o 
 -11   6   3      421.43      483.23     24.33 o 
 -10   6   3      116.58      124.75     12.27 o 
  -9   6   3     1666.90     1669.06     44.91 o 
  -8   6   3     1562.35     1562.17     32.17 o 
  -7   6   3       90.92       89.95      7.51 o 
  -6   6   3     2920.94     2805.61     26.43 o 
  -5   6   3      415.72      411.30      9.63 o 
  -4   6   3     6006.23     6053.28     46.62 o 
  -3   6   3     1965.43     1891.22     20.32 o 
  -2   6   3      329.06      326.95     10.29 o 
  -1   6   3     2131.56     2133.21     50.44 o 
   0   6   3      281.88      313.46     10.43 o 
   1   6   3       31.13       19.34      5.11 o 
   2   6   3      119.94      118.82      6.07 o 
   3   6   3     1752.92     1836.42     27.41 o 
   4   6   3      900.98      882.28     28.40 o 
   5   6   3        2.02       -3.14      8.09 o 
   6   6   3      772.25      784.30     21.43 o 
   7   6   3       62.41       59.33     11.66 o 
   8   6   3      244.18      261.07     16.69 o 
   9   6   3       12.29       14.59     12.81 o 
  10   6   3       25.93       18.17     14.39 o 
  11   6   3       83.09       93.46     18.45 o 
  12   6   3        7.89       15.14     19.29 o 
 -14   7   3       70.34       77.59     20.59 o 
 -13   7   3       41.60       53.59     18.29 o 
 -12   7   3      380.42      374.29     23.84 o 
 -11   7   3       15.08       23.31     13.78 o 
 -10   7   3      475.54      480.59     57.81 o 
  -9   7   3      321.21      296.70     14.94 o 
  -8   7   3      775.94      821.35     25.65 o 
  -7   7   3     1789.97     1718.81     30.04 o 
  -6   7   3       58.63       65.58      5.91 o 
  -5   7   3     1692.94     1656.58     19.61 o 
  -4   7   3     3232.81     3299.43     30.35 o 
  -3   7   3       77.47       79.71      5.94 o 
  -2   7   3     3252.22     3099.38     33.67 o 
  -1   7   3      123.89      137.58      7.95 o 
   0   7   3     2496.49     2515.84     42.06 o 
   1   7   3      141.75      124.57      7.67 o 
   2   7   3      326.12      285.24     11.96 o 
   3   7   3     1555.81     1515.30     27.77 o 
   4   7   3      670.28      637.05     17.77 o 
   5   7   3      517.34      478.73     22.09 o 
   6   7   3      270.54      253.53     14.70 o 
   7   7   3     1125.65     1074.20     37.34 o 
   8   7   3      171.80      166.14     15.43 o 
   9   7   3        1.55        8.86     13.03 o 
  10   7   3       56.85       29.94     14.72 o 
  11   7   3        1.10       -3.90     14.90 o 
  12   7   3        0.36      -18.81     18.74 o 
 -14   8   3       49.21       67.27     33.16 o 
 -13   8   3      323.63      297.75     25.21 o 
 -12   8   3       13.65        8.91     15.13 o 
 -11   8   3      958.41      949.32     65.55 o 
 -10   8   3      254.74      271.10     37.91 o 
  -9   8   3      155.70      186.94     11.86 o 
  -8   8   3     1740.31     1656.81     22.73 o 
  -7   8   3       21.72       33.25      7.07 o 
  -6   8   3     2784.80     2788.42     28.21 o 
  -5   8   3      351.07      332.99     18.69 o 
  -4   8   3     1496.72     1525.51     19.48 o 
  -3   8   3      708.59      694.46     15.60 o 
  -2   8   3      810.75      799.99     16.49 o 
  -1   8   3      708.08      693.95     18.63 o 
   0   8   3      149.10      165.85      9.17 o 
   1   8   3     2786.16     2795.42     42.73 o 
   2   8   3      125.94      139.55     19.96 o 
   3   8   3      114.49      154.00     10.86 o 
   4   8   3      527.59      540.47     17.40 o 
   5   8   3       47.90       60.53     10.47 o 
   6   8   3      119.26      114.39     22.72 o 
   7   8   3        8.48       -0.22     16.57 o 
   8   8   3      378.99      373.62     20.95 o 
   9   8   3        2.51      -19.49     13.01 o 
  10   8   3        8.28       15.73     14.36 o 
  11   8   3        9.59        7.57     15.52 o 
 -14   9   3      162.24      145.83     33.04 o 
 -13   9   3       15.09       16.98     20.39 o 
 -12   9   3      326.25      371.86     58.83 o 
 -11   9   3        5.50        3.10     18.97 o 
 -10   9   3      682.30      670.06     40.06 o 
  -9   9   3      669.82      636.35     26.34 o 
  -8   9   3        9.65       24.76      7.05 o 
  -7   9   3      507.64      447.56     14.96 o 
  -6   9   3      276.06      265.91     11.99 o 
  -5   9   3      159.86      165.85      8.33 o 
  -4   9   3     1191.04     1163.47     24.77 o 
  -3   9   3      927.06      988.79     43.10 o 
  -2   9   3     3209.53     3160.21     66.39 o 
  -1   9   3       13.86       11.36      6.64 o 
   0   9   3     2858.04     2810.27     81.09 o 
   1   9   3       49.21       58.80     11.91 o 
   2   9   3      389.47      387.79     19.86 o 
   3   9   3      840.19      841.37     36.00 o 
   4   9   3        0.95       14.68      9.24 o 
   5   9   3      468.53      485.68     18.96 o 
   6   9   3        2.06        2.88      9.94 o 
   7   9   3       28.71       27.09     15.70 o 
   8   9   3      361.24      385.07     19.84 o 
   9   9   3      205.44      197.27     18.13 o 
  10   9   3        5.23      -10.40     13.69 o 
  11   9   3        6.50        8.82     17.05 o 
 -13  10   3       98.69      123.47     28.70 o 
 -12  10   3       13.45       28.11     21.93 o 
 -11  10   3      308.27      335.30     24.86 o 
 -10  10   3      120.32       94.93     25.15 o 
  -9  10   3        5.38       27.64     26.16 o 
  -8  10   3      205.01      222.02     13.19 o 
  -7  10   3       28.32       35.16      7.37 o 
  -6  10   3     1072.46     1122.90     21.64 o 
  -5  10   3      327.49      322.52     12.47 o 
  -4  10   3     1908.26     1840.61     27.12 o 
  -3  10   3      681.89      730.73     18.83 o 
  -2  10   3      341.89      360.83     13.89 o 
  -1  10   3     1274.22     1219.52     21.99 o 
   0  10   3        6.77        9.85      9.85 o 
   1  10   3      903.74      952.91     63.13 o 
   2  10   3     1302.32     1263.56     24.97 o 
   3  10   3       37.41       31.26      8.86 o 
   4  10   3      166.94      153.48     12.66 o 
   5  10   3      107.67       84.85     12.38 o 
   6  10   3      554.06      563.39     21.09 o 
   7  10   3        5.81       25.93     13.05 o 
   8  10   3       41.64       31.32     14.27 o 
   9  10   3       77.14       83.19     16.50 o 
  10  10   3        9.51        7.25     15.08 o 
  11  10   3        8.07      -12.08     20.44 o 
 -13  11   3        1.49       -6.53     18.66 o 
 -12  11   3      125.80      111.27     21.53 o 
 -11  11   3       12.34       -2.77     15.81 o 
 -10  11   3      272.89      302.17     45.99 o 
  -9  11   3      189.70      165.72     21.80 o 
  -8  11   3      408.45      426.65     18.19 o 
  -7  11   3      419.72      431.74     15.21 o 
  -6  11   3       74.64       59.94      8.22 o 
  -5  11   3     1852.54     1804.30     33.73 o 
  -4  11   3       86.73       88.60      8.15 o 
  -3  11   3        8.24       19.63      8.18 o 
  -2  11   3     2979.81     2890.70     65.45 o 
  -1  11   3      177.88      194.46     11.25 o 
   0  11   3      372.26      386.40     19.53 o 
   1  11   3        6.09       38.56     12.00 o 
   2  11   3      289.60      310.86     15.75 o 
   3  11   3      195.01      213.21     13.52 o 
   4  11   3      243.89      261.10     18.77 o 
   5  11   3      146.15      176.49     14.41 o 
   6  11   3        0.20        4.01     11.69 o 
   7  11   3        7.34        4.67     12.96 o 
   8  11   3       53.03       53.29     17.37 o 
   9  11   3        7.83       -0.40     14.75 o 
  10  11   3      106.24      132.52     18.92 o 
 -12  12   3        3.06       -0.25     18.54 o 
 -11  12   3       16.79       25.77     17.16 o 
 -10  12   3       31.52        0.03     22.25 o 
  -9  12   3      110.27      114.96     18.04 o 
  -8  12   3      362.49      343.04     17.78 o 
  -7  12   3      154.51      143.37     12.94 o 
  -6  12   3     1730.99     1721.58     37.68 o 
  -5  12   3       13.23        8.76      7.56 o 
  -4  12   3       67.40       76.98     10.23 o 
  -3  12   3      306.11      315.32     19.09 o 
  -2  12   3       24.60       23.27      8.74 o 
  -1  12   3      353.38      356.57     24.11 o 
   0  12   3      574.57      559.29     22.68 o 
   1  12   3      152.24      165.41     27.89 o 
   2  12   3       84.52       99.88     10.93 o 
   3  12   3      163.40      158.44     12.80 o 
   4  12   3      485.87      539.14     21.31 o 
   5  12   3        0.48       14.34     11.33 o 
   6  12   3      527.83      539.67     22.30 o 
   7  12   3       10.35       16.51     13.28 o 
   8  12   3       26.27       18.43     14.98 o 
   9  12   3        3.25       16.40     16.02 o 
 -11  13   3      135.35      110.65     22.20 o 
 -10  13   3      137.43      138.52     20.84 o 
  -9  13   3      118.04      133.32     18.67 o 
  -8  13   3       49.82       44.06     12.06 o 
  -7  13   3      701.43      650.61     27.67 o 
  -6  13   3       77.23       89.18     12.17 o 
  -5  13   3       64.24       66.53      8.17 o 
  -4  13   3       71.17       89.01     11.44 o 
  -3  13   3       47.99       67.16     10.70 o 
  -2  13   3      133.88      157.83     12.63 o 
  -1  13   3       22.98        3.45     11.38 o 
   0  13   3      485.86      486.22     26.46 o 
   1  13   3        4.93       25.98     12.34 o 
   2  13   3       37.88       43.68     14.62 o 
   3  13   3      114.01      144.39     17.15 o 
   4  13   3       31.52       23.47     10.99 o 
   5  13   3        9.69       12.13     11.65 o 
   6  13   3       32.13       25.21     14.37 o 
   7  13   3        7.15       17.07     14.14 o 
   8  13   3        6.04        2.93     15.61 o 
   9  13   3        2.97       10.67     16.56 o 
 -11  14   3       25.04       35.23     19.62 o 
 -10  14   3       29.63       32.19     18.51 o 
  -9  14   3        3.75       -3.95     15.46 o 
  -8  14   3      190.34      176.93     21.75 o 
  -7  14   3       77.37       67.54     14.67 o 
  -6  14   3       57.82       77.52     12.87 o 
  -5  14   3      111.76      109.86      9.85 o 
  -4  14   3       92.05      128.35     12.14 o 
  -3  14   3        2.03       -4.34     10.09 o 
  -2  14   3       48.25       31.40     12.78 o 
  -1  14   3      123.67      137.40     19.03 o 
   0  14   3       95.17       93.05     25.28 o 
   1  14   3       32.82       38.90     14.47 o 
   2  14   3      135.16      170.16     18.47 o 
   3  14   3        8.24       23.66     40.56 o 
   4  14   3      317.77      328.76     23.06 o 
   5  14   3        0.01        3.13     11.86 o 
   6  14   3       31.81       37.09     14.67 o 
   7  14   3        9.50       16.48     14.92 o 
   8  14   3        8.03       -6.27     15.09 o 
 -10  15   3        0.64      -10.42     18.05 o 
  -9  15   3       38.49       49.79     18.17 o 
  -8  15   3        4.58        4.79     12.78 o 
  -7  15   3        4.53       13.59     12.21 o 
  -6  15   3       50.61       56.36     12.80 o 
  -5  15   3       11.66        5.20     11.39 o 
  -4  15   3      101.68       87.56     12.84 o 
  -3  15   3       77.29       91.50     20.39 o 
  -2  15   3      160.06      183.23     17.60 o 
  -1  15   3       89.25       97.51     16.21 o 
   0  15   3      130.03      145.11     17.85 o 
   1  15   3        9.67        7.32     13.54 o 
   2  15   3       24.35       -0.04     13.83 o 
   3  15   3       15.10       35.69     25.06 o 
   4  15   3        3.37       12.80     16.84 o 
   5  15   3        0.30        5.47     18.07 o 
   6  15   3        0.53        8.84     19.30 o 
   7  15   3       17.59       -7.64     14.58 o 
  -9  16   3        3.75       18.37     18.85 o 
  -8  16   3        1.21      -12.59     12.84 o 
  -7  16   3        3.24        5.27     12.77 o 
  -6  16   3      139.23      175.22     19.75 o 
  -5  16   3        6.95       32.20     15.70 o 
  -4  16   3      118.64      113.65     14.08 o 
  -3  16   3        2.84       -2.33     14.41 o 
  -2  16   3       25.75       20.61     15.32 o 
  -1  16   3        7.74       16.29     14.23 o 
   0  16   3        2.08      -10.22     17.00 o 
   1  16   3       72.98       43.09     15.92 o 
   2  16   3        1.15      -13.99     15.51 o 
   3  16   3       24.50       27.61     20.32 o 
   4  16   3       15.41       41.67     21.64 o 
   5  16   3        8.48       -6.67     17.49 o 
   6  16   3        8.98        0.26     19.41 o 
  -7  17   3       16.34       10.00     17.05 o 
  -6  17   3        0.17       18.04     17.20 o 
  -5  17   3       54.81       37.90     16.74 o 
  -4  17   3       85.85       92.28     28.79 o 
  -3  17   3        6.88      -11.72     14.60 o 
  -2  17   3       56.88       55.08     20.39 o 
  -1  17   3        2.42        0.13     16.13 o 
   0  17   3        0.49        7.80     15.42 o 
   1  17   3        0.23      -21.44     14.81 o 
   2  17   3       12.46       12.73     17.60 o 
   3  17   3        1.53       -5.67     17.80 o 
   4  17   3       13.10       44.47     20.25 o 
   5  17   3        0.98        6.00     19.93 o 
  -6  18   3        5.20      -27.84     24.54 o 
  -5  18   3        0.73       -1.29     21.39 o 
  -4  18   3       43.03       29.19     17.08 o 
  -3  18   3       55.80       25.43     20.50 o 
  -2  18   3       15.96       24.71     17.88 o 
  -1  18   3        0.09       -2.47     18.92 o 
   0  18   3        2.15       -5.81     17.04 o 
   1  18   3        8.33      -10.68     16.29 o 
   2  18   3        0.17       15.25     18.44 o 
   3  18   3        0.60        3.80     19.38 o 
  -2  19   3        1.36      -39.50     26.34 o 
  -1  19   3        8.31       -7.92     26.01 o 
   0  19   3       15.49        5.52     28.16 o 
 -15   0   4       93.71       72.36     30.98 o 
 -14   0   4      188.94      223.42     20.44 o 
 -13   0   4       69.87       60.45     15.74 o 
 -12   0   4      615.84      583.59     23.98 o 
 -11   0   4      482.92      542.17     21.80 o 
 -10   0   4       15.43       30.96     14.62 o 
  -9   0   4     5295.70     5092.25     91.94 o 
  -8   0   4     1404.23     1265.95     37.87 o 
  -7   0   4      783.09      709.74     27.55 o 
  -6   0   4      218.97      254.29     18.31 o 
  -5   0   4     1389.61     1291.66     19.29 o 
  -4   0   4      987.98      970.34     17.34 o 
  -3   0   4     2255.80     2053.88     33.52 o 
  -2   0   4     1476.84     1378.18     22.50 o 
  -1   0   4      728.69      791.59     17.51 o 
   0   0   4      597.87      487.95     14.30 o 
   1   0   4     2657.75     2548.81     35.21 o 
   2   0   4       82.77       76.35      8.32 o 
   3   0   4     3404.26     3335.73     69.05 o 
   4   0   4     1256.94     1267.02     42.75 o 
   5   0   4      358.28      269.02     25.44 o 
   6   0   4      107.70       71.59     21.89 o 
   7   0   4      338.22      364.47     31.10 o 
   8   0   4        9.30      -13.79     22.57 o 
   9   0   4        2.05       30.64     23.47 o 
  10   0   4       54.83       12.97     28.56 o 
  11   0   4       18.73      -24.19     29.13 o 
  12   0   4        0.32      -38.12     30.81 o 
 -15   1   4      128.94      123.24     20.10 o 
 -14   1   4       49.92       49.14     11.29 o 
 -13   1   4      925.41      905.04     22.16 o 
 -12   1   4      161.17      151.74     11.55 o 
 -11   1   4      630.02      610.08     16.14 o 
 -10   1   4      672.15      633.84     22.07 o 
  -9   1   4      244.23      250.51     14.85 o 
  -8   1   4     2615.65     2504.45     39.63 o 
  -7   1   4       64.17       60.61     11.52 o 
  -6   1   4     5372.45     5257.92     61.97 o 
  -5   1   4      544.31      580.83      8.87 o 
  -4   1   4     4634.49     4643.70     35.93 o 
  -3   1   4     1868.03     1819.07     18.67 o 
  -2   1   4     1290.92     1366.45     18.40 o 
  -1   1   4     9111.25     9203.49     65.27 o 
   0   1   4        5.40       11.41      5.83 o 
   1   1   4      633.75      634.30     11.76 o 
   2   1   4     2169.52     2060.26     26.35 o 
   3   1   4      425.35      425.87     12.50 o 
   4   1   4      617.34      602.68     27.75 o 
   5   1   4      397.00      374.55     19.94 o 
   6   1   4      199.53      228.10     18.82 o 
   7   1   4       14.92        3.14     14.77 o 
   8   1   4       94.36       54.59     17.02 o 
   9   1   4        1.08       -3.28     17.49 o 
  10   1   4        0.23       -3.81     19.27 o 
  11   1   4       50.96       55.91     22.12 o 
  12   1   4        1.38      -28.23     23.13 o 
 -15   2   4       25.38       46.20     18.86 o 
 -14   2   4      307.85      366.73     19.58 o 
 -13   2   4       68.82       96.40     11.05 o 
 -12   2   4      462.21      470.82     15.89 o 
 -11   2   4        8.04       13.72      8.00 o 
 -10   2   4     1225.04     1161.32     30.62 o 
  -9   2   4     2127.29     2041.90     36.38 o 
  -8   2   4     1292.36     1212.06     40.33 o 
  -7   2   4     4907.13     4834.34     59.91 o 
  -6   2   4      107.05      110.54      6.21 o 
  -5   2   4     2142.75     2024.38     22.72 o 
  -4   2   4     3706.87     3752.35     30.77 o 
  -3   2   4      245.46      241.99      7.58 o 
  -2   2   4     1462.58     1369.12     16.31 o 
  -1   2   4        2.97        2.40      5.00 o 
   0   2   4      326.08      296.60      8.53 o 
   1   2   4     3322.98     3132.53     33.74 o 
   2   2   4     4817.45     4650.30     62.89 o 
   3   2   4      465.41      455.11     12.67 o 
   4   2   4      139.21      157.85     14.19 o 
   5   2   4      580.62      555.16     51.17 o 
   6   2   4        0.60      -17.37     12.19 o 
   7   2   4       63.71       43.69     15.03 o 
   8   2   4      310.16      317.52     22.62 o 
   9   2   4        3.24        0.29     17.59 o 
  10   2   4        7.28       -5.71     13.77 o 
  11   2   4       10.60       -3.36     21.13 o 
  12   2   4        0.51      -11.18     21.53 o 
 -15   3   4      143.34      220.58     32.05 o 
 -14   3   4       18.37       26.81     16.84 o 
 -13   3   4      273.78      272.89     16.50 o 
 -12   3   4       73.73       82.69     11.63 o 
 -11   3   4     1911.00     1749.84     30.06 o 
 -10   3   4       34.86       24.17     28.90 o 
  -9   3   4      522.95      483.34     18.92 o 
  -8   3   4     1696.80     1608.96     30.98 o 
  -7   3   4      436.41      477.99     17.02 o 
  -6   3   4     3893.68     3695.55     36.66 o 
  -5   3   4     1747.34     1816.23     18.48 o 
  -4   3   4      513.89      487.72      9.50 o 
  -3   3   4     7541.42     7660.97     55.98 o 
  -2   3   4        1.90        2.60      4.43 o 
  -1   3   4      857.85      767.13     12.37 o 
   0   3   4        8.82       11.85      6.19 o 
   1   3   4     4208.34     4230.39     41.99 o 
   2   3   4        7.75       11.71      5.68 o 
   3   3   4       69.86       92.37      7.35 o 
   4   3   4      464.64      472.98     26.44 o 
   5   3   4        0.20       12.60     12.09 o 
   6   3   4      663.57      678.04     26.06 o 
   7   3   4      333.34      346.97     39.95 o 
   8   3   4       36.95       46.89     13.31 o 
   9   3   4      152.79      127.34     15.97 o 
  10   3   4        4.65        5.61     17.49 o 
  11   3   4       38.80       31.59     16.42 o 
 -15   4   4       79.87      117.45     20.84 o 
 -14   4   4      268.33      274.09     23.26 o 
 -13   4   4        2.62       21.00     11.55 o 
 -12   4   4      301.61      295.76     16.07 o 
 -11   4   4      524.83      479.71     18.23 o 
 -10   4   4      463.34      454.46     14.07 o 
  -9   4   4     1235.38     1215.44     45.77 o 
  -8   4   4      441.68      424.20     24.96 o 
  -7   4   4     1501.94     1465.87     29.18 o 
  -6   4   4      107.28      118.58     10.48 o 
  -5   4   4      276.53      223.58      7.79 o 
  -4   4   4     2189.34     2262.42     23.09 o 
  -3   4   4     2199.96     2303.97     61.16 o 
  -2   4   4     1871.91     1908.70     20.82 o 
  -1   4   4       29.25       43.09      5.31 o 
   0   4   4     2180.51     2219.50     26.85 o 
   1   4   4      286.68      303.56     14.18 o 
   2   4   4      127.72      131.92      8.73 o 
   3   4   4     1276.73     1257.20     28.95 o 
   4   4   4      105.09      117.57     12.98 o 
   5   4   4        5.48       -6.53     10.65 o 
   6   4   4        0.66       -2.33     13.26 o 
   7   4   4       18.28       24.41     11.84 o 
   8   4   4        9.57       -2.43     12.67 o 
   9   4   4       12.00       -9.61     13.63 o 
  10   4   4        2.45      -19.78     13.19 o 
  11   4   4        2.51       17.77     16.18 o 
 -14   5   4        8.76       -0.90     17.30 o 
 -13   5   4      228.86      259.76     21.84 o 
 -12   5   4        9.10        4.30     10.49 o 
 -11   5   4      349.18      319.66     15.74 o 
 -10   5   4      225.48      208.52     19.61 o 
  -9   5   4        4.83        8.36      9.37 o 
  -8   5   4       16.10        6.05     19.56 o 
  -7   5   4       30.02       52.35     23.81 o 
  -6   5   4      287.82      275.06     13.62 o 
  -5   5   4      516.51      511.69     10.69 o 
  -4   5   4      675.03      596.80     11.53 o 
  -3   5   4      699.97      753.06     13.89 o 
  -2   5   4        6.85       12.05      4.70 o 
  -1   5   4     2058.60     2038.92     28.05 o 
   0   5   4       94.18       86.40      8.78 o 
   1   5   4      190.29      189.62      9.43 o 
   2   5   4       18.86       19.68      9.77 o 
   3   5   4      554.78      517.31     42.26 o 
   4   5   4      338.30      364.09     19.24 o 
   5   5   4        2.04       -0.30     20.78 o 
   6   5   4      343.44      351.01     17.49 o 
   7   5   4       27.53       45.48     12.67 o 
   8   5   4       64.34       74.28     14.37 o 
   9   5   4       67.60       68.35     15.50 o 
  10   5   4        6.56       -4.71     14.97 o 
  11   5   4       21.07       17.67     17.07 o 
 -14   6   4      109.32      103.11     21.05 o 
 -13   6   4       15.92        1.07     15.19 o 
 -12   6   4       90.89       83.28     21.46 o 
 -11   6   4      772.85      634.13     20.24 o 
 -10   6   4      215.44      188.86     14.58 o 
  -9   6   4      325.24      297.37     17.01 o 
  -8   6   4        7.42        9.59     11.97 o 
  -7   6   4      581.92      549.19     19.41 o 
  -6   6   4        1.53        4.69      5.97 o 
  -5   6   4      897.96      908.31     14.68 o 
  -4   6   4       22.14       27.94      5.43 o 
  -3   6   4      719.87      718.84     15.53 o 
  -2   6   4     1613.14     1602.68     27.56 o 
  -1   6   4      152.15      160.19      8.68 o 
   0   6   4      374.27      424.31     12.72 o 
   1   6   4      736.32      820.37     16.43 o 
   2   6   4      306.56      309.12     16.58 o 
   3   6   4      296.65      318.15     42.76 o 
   4   6   4       15.01       18.30     11.23 o 
   5   6   4       89.84      110.04     15.35 o 
   6   6   4       94.91       99.43     12.93 o 
   7   6   4       37.78       32.95     16.74 o 
   8   6   4        0.35       -3.50     13.60 o 
   9   6   4      160.06      164.86     17.84 o 
  10   6   4       24.08       18.81     15.43 o 
  11   6   4        2.54       -2.32     28.00 o 
 -14   7   4        1.04       -9.82     17.47 o 
 -13   7   4       70.11       95.88     26.87 o 
 -12   7   4        4.82        5.28     17.47 o 
 -11   7   4      161.09      155.98     13.69 o 
 -10   7   4      337.26      277.70     14.80 o 
  -9   7   4      147.85      159.56     21.39 o 
  -8   7   4      203.03      165.19     15.91 o 
  -7   7   4       11.95       17.87      9.57 o 
  -6   7   4      523.48      511.69     31.51 o 
  -5   7   4      805.29      780.08     14.23 o 
  -4   7   4      131.39      148.89      7.90 o 
  -3   7   4        5.94        3.50      5.26 o 
  -2   7   4       42.29       35.89      6.89 o 
  -1   7   4      418.90      448.60     13.63 o 
   0   7   4       24.25       30.94      8.15 o 
   1   7   4      325.46      392.39     18.40 o 
   2   7   4      227.33      241.56     38.57 o 
   3   7   4        8.67        3.65     11.20 o 
   4   7   4      118.22      144.49     24.31 o 
   5   7   4      213.85      177.82     13.69 o 
   6   7   4       82.96      110.86     14.66 o 
   7   7   4        1.09       14.32     12.23 o 
   8   7   4        9.53       -4.76     13.15 o 
   9   7   4       96.18      123.52     16.88 o 
  10   7   4       12.43       19.10     15.97 o 
  11   7   4        1.81       -1.67     16.37 o 
 -14   8   4       18.55       50.53     29.02 o 
 -13   8   4        5.89      -16.10     16.10 o 
 -12   8   4        6.62       10.19     15.76 o 
 -11   8   4        2.31       -7.43     13.77 o 
 -10   8   4      135.26       90.59     11.65 o 
  -9   8   4      218.94      194.84     25.58 o 
  -8   8   4        0.64       -6.14      9.37 o 
  -7   8   4      212.85      200.25     10.97 o 
  -6   8   4       83.61       82.68      8.48 o 
  -5   8   4        0.67       -0.07      5.57 o 
  -4   8   4      449.75      471.69     19.76 o 
  -3   8   4      231.54      216.90      9.19 o 
  -2   8   4       55.32       62.19      8.12 o 
  -1   8   4       21.26       28.34      8.34 o 
   0   8   4       11.03       25.63      9.76 o 
   1   8   4        3.02       -7.85      9.92 o 
   2   8   4      113.41      127.47     14.07 o 
   3   8   4      166.30      174.13     22.29 o 
   4   8   4      297.67      314.25     19.52 o 
   5   8   4       30.88       37.65     11.51 o 
   6   8   4        0.07        6.43     11.66 o 
   7   8   4       85.68      108.97     14.33 o 
   8   8   4       16.94       19.91     14.44 o 
   9   8   4       42.38       24.47     15.53 o 
  10   8   4       31.85       40.75     17.09 o 
 -13   9   4       34.37       43.96     18.42 o 
 -12   9   4        2.83      -21.23     30.53 o 
 -11   9   4        2.84       22.24     21.19 o 
 -10   9   4       17.22       30.28     14.41 o 
  -9   9   4       10.36        7.07      9.57 o 
  -8   9   4       42.21       21.29     22.29 o 
  -7   9   4      224.26      202.13     11.67 o 
  -6   9   4        1.26        4.16     10.76 o 
  -5   9   4      161.41      155.09      8.95 o 
  -4   9   4       79.37       84.71      7.84 o 
  -3   9   4       41.40       36.72      6.96 o 
  -2   9   4        2.33        7.52     10.85 o 
  -1   9   4       30.51       28.78      8.05 o 
   0   9   4       71.07       69.05     11.77 o 
   1   9   4       26.45       32.70     16.23 o 
   2   9   4      170.10      153.67     33.88 o 
   3   9   4      129.40      127.50     15.64 o 
   4   9   4        8.49        8.21     12.15 o 
   5   9   4        0.45       10.65     11.46 o 
   6   9   4        6.40       -1.92     11.95 o 
   7   9   4      113.08      107.30     16.06 o 
   8   9   4       72.95       30.69     14.44 o 
   9   9   4        0.16        9.57     15.08 o 
  10   9   4        2.74      -11.71     15.84 o 
 -13  10   4        2.14        7.87     18.85 o 
 -12  10   4       69.39       89.06     20.43 o 
 -11  10   4       27.84       16.21     20.41 o 
 -10  10   4      201.64      208.44     20.15 o 
  -9  10   4        6.58        6.78      9.87 o 
  -8  10   4        6.50        5.90     10.53 o 
  -7  10   4      241.80      274.17     13.06 o 
  -6  10   4       32.75       30.68      8.49 o 
  -5  10   4        8.87       14.76      6.88 o 
  -4  10   4       72.79       62.38      8.03 o 
  -3  10   4      478.03      477.32     16.19 o 
  -2  10   4       33.80       40.02      8.89 o 
  -1  10   4       55.90       71.68     11.97 o 
   0  10   4       96.64       91.69     18.81 o 
   1  10   4      217.71      224.45     17.10 o 
   2  10   4       54.81       44.04     26.19 o 
   3  10   4       14.74       17.41     12.83 o 
   4  10   4        8.83       20.00     14.52 o 
   5  10   4        5.68        5.49     11.41 o 
   6  10   4       90.67       92.68     14.44 o 
   7  10   4       68.60       87.45     15.72 o 
   8  10   4        3.10       -7.58     14.81 o 
   9  10   4        0.60       -3.74     16.96 o 
 -12  11   4       21.39       21.40     18.52 o 
 -11  11   4        2.79       23.14     17.36 o 
 -10  11   4        1.06       24.20     15.09 o 
  -9  11   4      299.50      288.36     22.81 o 
  -8  11   4       26.76       24.05     10.45 o 
  -7  11   4        3.81        4.84      8.73 o 
  -6  11   4        1.07        4.68      8.47 o 
  -5  11   4       64.86       77.58      8.60 o 
  -4  11   4      246.42      240.63     11.12 o 
  -3  11   4      888.54      856.31     20.98 o 
  -2  11   4       36.56       38.22      9.50 o 
  -1  11   4       30.25       42.33     12.21 o 
   0  11   4      181.00      146.98     20.42 o 
   1  11   4       52.21       35.86     12.99 o 
   2  11   4       10.88       11.01     17.75 o 
   3  11   4        0.18        0.40     13.68 o 
   4  11   4       50.28       31.37     16.80 o 
   5  11   4       10.24       -0.83     12.27 o 
   6  11   4       27.03       -3.14     12.88 o 
   7  11   4        4.92      -16.74     13.89 o 
   8  11   4       10.30       14.21     21.15 o 
   9  11   4       52.69       37.79     17.10 o 
 -12  12   4       88.10      129.10     41.47 o 
 -11  12   4       12.76        9.53     22.29 o 
 -10  12   4       83.44       88.13     18.07 o 
  -9  12   4       36.83       38.39     15.85 o 
  -8  12   4       17.12       13.93     14.34 o 
  -7  12   4        2.08        2.71      9.04 o 
  -6  12   4       24.92       13.56      9.49 o 
  -5  12   4      291.03      290.98     12.67 o 
  -4  12   4       12.69       17.36      8.40 o 
  -3  12   4        0.78        4.83      9.36 o 
  -2  12   4      347.95      348.51     21.46 o 
  -1  12   4      142.04      142.98     15.85 o 
   0  12   4      144.31      149.21     16.15 o 
   1  12   4        9.75        4.83     15.50 o 
   2  12   4       24.65       43.38     14.92 o 
   3  12   4        0.50        9.20     15.17 o 
   4  12   4        0.10        6.32     14.64 o 
   5  12   4        7.39       19.22     12.83 o 
   6  12   4        4.26        7.92     13.21 o 
   7  12   4       33.65       16.91     15.39 o 
   8  12   4       13.87       14.69     15.85 o 
 -11  13   4       12.38       25.79     18.14 o 
 -10  13   4       17.54       14.70     17.09 o 
  -9  13   4        4.71       -1.37     15.13 o 
  -8  13   4       46.30       43.42     16.34 o 
  -7  13   4       81.46       94.74     10.80 o 
  -6  13   4        3.25        7.12     10.18 o 
  -5  13   4       18.36       36.75     10.57 o 
  -4  13   4      770.51      810.38     18.99 o 
  -3  13   4        6.46       16.31     12.71 o 
  -2  13   4       42.78       23.54     13.30 o 
  -1  13   4      250.77      228.57     33.39 o 
   0  13   4        7.29       -6.04     13.39 o 
   1  13   4        4.58        3.34     14.10 o 
   2  13   4      154.45      117.25     17.17 o 
   3  13   4        1.48        9.37     14.61 o 
   4  13   4        0.94        8.40     16.77 o 
   5  13   4       20.51       36.16     13.90 o 
   6  13   4        0.67       -0.12     13.62 o 
   7  13   4        0.10      -18.35     14.85 o 
   8  13   4        0.51        7.85     20.95 o 
 -10  14   4       17.02       17.43     18.52 o 
  -9  14   4       14.04       39.84     17.84 o 
  -8  14   4        5.60       16.73     20.21 o 
  -7  14   4      232.18      258.17     17.32 o 
  -6  14   4       74.20       71.60     10.89 o 
  -5  14   4      448.02      461.42     18.95 o 
  -4  14   4       20.16        8.17      9.09 o 
  -3  14   4       28.37        9.09     12.80 o 
  -2  14   4       45.63       67.54     23.33 o 
  -1  14   4        0.32      -13.15     12.70 o 
   0  14   4      183.33      172.22     18.05 o 
   1  14   4       34.10       17.54     23.25 o 
   2  14   4        1.56       23.11     15.46 o 
   3  14   4      158.18      153.38     19.67 o 
   4  14   4       27.18        6.70     16.19 o 
   5  14   4       30.23       43.31     19.49 o 
   6  14   4        9.69       16.05     14.29 o 
   7  14   4       56.41       43.26     17.01 o 
  -9  15   4       74.86      101.65     21.38 o 
  -8  15   4       99.23      117.45     20.26 o 
  -7  15   4       39.04       50.64     14.20 o 
  -6  15   4      210.84      249.41     17.55 o 
  -5  15   4        0.82       -3.26     11.21 o 
  -4  15   4       61.42       74.04     12.68 o 
  -3  15   4        5.90       -4.43     14.30 o 
  -2  15   4      146.52      154.22     22.22 o 
  -1  15   4       46.30       49.37     16.43 o 
   0  15   4        0.12      -20.28     13.52 o 
   1  15   4       55.18       80.63     18.13 o 
   2  15   4       15.06       -1.31     15.78 o 
   3  15   4        4.97       19.87     17.22 o 
   4  15   4       57.67       46.34     19.01 o 
   5  15   4        8.52       11.14     19.94 o 
   6  15   4       10.34       29.29     20.24 o 
  -8  16   4        0.60      -19.82     33.45 o 
  -7  16   4      136.63      129.38     16.39 o 
  -6  16   4       42.95       35.29     16.95 o 
  -5  16   4       28.44        4.69     21.53 o 
  -4  16   4       32.51       25.64     13.02 o 
  -3  16   4        0.52        6.88     26.41 o 
  -2  16   4      207.22      216.76     20.17 o 
  -1  16   4       90.05       84.41     17.33 o 
   0  16   4       13.33       15.90     17.15 o 
   1  16   4       25.69       39.28     17.71 o 
   2  16   4       11.70       15.54     18.16 o 
   3  16   4       15.10        8.63     18.18 o 
   4  16   4        0.74       -8.65     18.61 o 
   5  16   4      135.23      110.90     37.34 o 
  -6  17   4       70.18       77.14     25.51 o 
  -5  17   4        0.44       -2.26     22.47 o 
  -4  17   4       41.93       64.02     14.75 o 
  -3  17   4        5.57        6.57     16.76 o 
  -2  17   4       14.31       -5.00     23.22 o 
  -1  17   4       27.34       50.66     17.98 o 
   0  17   4        1.78       15.37     17.87 o 
   1  17   4       70.72       58.91     18.46 o 
   2  17   4        2.28      -15.56     17.03 o 
   3  17   4        0.12      -13.73     19.06 o 
  -3  18   4       26.98       47.17     19.00 o 
  -2  18   4       29.18       13.67     18.48 o 
  -1  18   4       73.52       46.01     19.42 o 
   0  18   4       64.01       42.85     19.90 o 
 -15   1   5       20.94        7.11     13.93 o 
 -14   1   5       11.78        3.40     12.77 o 
 -13   1   5       18.97       11.74      9.76 o 
 -12   1   5      217.90      236.47     14.19 o 
 -11   1   5        8.26       14.51     11.87 o 
 -10   1   5       65.79       41.97     15.08 o 
  -9   1   5     2073.22     1970.78     37.40 o 
  -8   1   5        0.15        5.95      9.21 o 
  -7   1   5       20.45       20.25     12.81 o 
  -6   1   5      344.81      335.68     20.08 o 
  -5   1   5      626.44      637.36     18.52 o 
  -4   1   5        3.81        1.90      4.55 o 
  -3   1   5        3.01        9.17      5.15 o 
  -2   1   5       34.76       16.62      5.73 o 
  -1   1   5      207.74      237.41      9.17 o 
   0   1   5      126.07      128.99      9.30 o 
   1   1   5       17.11       20.96      5.70 o 
   2   1   5        0.30        3.93      5.27 o 
   3   1   5       74.81       75.16     12.93 o 
   4   1   5        0.56       -9.57     11.34 o 
   5   1   5      220.78      191.63     17.86 o 
   6   1   5       16.50       -1.06     15.33 o 
   7   1   5        0.62       15.66     36.15 o 
   8   1   5        5.91       15.94     22.07 o 
   9   1   5        3.19       -9.87     28.32 o 
  10   1   5       15.25       15.97     21.32 o 
 -15   2   5        0.37        1.81     13.24 o 
 -14   2   5        2.89       -6.03     13.84 o 
 -13   2   5        1.46      -10.37     10.60 o 
 -12   2   5      114.86      102.91     10.57 o 
 -11   2   5      149.43      150.93     16.12 o 
 -10   2   5        4.56       -4.57     10.35 o 
  -9   2   5       69.17       83.86     12.24 o 
  -8   2   5      321.83      311.93     20.19 o 
  -7   2   5      613.96      576.87     20.15 o 
  -6   2   5      618.21      618.66     19.69 o 
  -5   2   5      254.57      264.45      9.96 o 
  -4   2   5       14.25       11.40      4.90 o 
  -3   2   5       77.63       82.58      6.23 o 
  -2   2   5       20.87       18.52      5.18 o 
  -1   2   5        2.15        1.80      4.87 o 
   0   2   5      160.36      133.51      7.76 o 
   1   2   5       37.81       48.35      6.89 o 
   2   2   5      589.43      547.81     24.61 o 
   3   2   5      578.79      518.42     21.79 o 
   4   2   5       71.04       55.37     13.43 o 
   5   2   5      142.87      123.37     30.98 o 
   6   2   5       76.32       89.91     17.78 o 
   7   2   5       47.80       50.07     17.18 o 
   8   2   5       35.35       42.35     23.24 o 
   9   2   5        2.68       10.61     19.40 o 
  10   2   5        3.84      -26.97     21.43 o 
 -14   3   5      158.53      162.53     16.45 o 
 -13   3   5        0.20        4.79     11.33 o 
 -12   3   5      112.84      112.53     13.28 o 
 -11   3   5      278.86      248.78     31.64 o 
 -10   3   5       99.75      115.36     13.56 o 
  -9   3   5      493.21      517.32     26.05 o 
  -8   3   5       47.96       55.53     10.87 o 
  -7   3   5     1106.57     1071.76     26.03 o 
  -6   3   5      176.65      182.14     14.46 o 
  -5   3   5      514.09      491.11     15.11 o 
  -4   3   5      563.96      574.36     11.65 o 
  -3   3   5     1460.25     1474.56     20.70 o 
  -2   3   5       38.49       45.66     12.24 o 
  -1   3   5       14.59        7.65      5.23 o 
   0   3   5      372.81      352.34     10.36 o 
   1   3   5       14.05       22.03      6.81 o 
   2   3   5      221.67      229.61     11.07 o 
   3   3   5      935.31      837.63     25.98 o 
   4   3   5      505.46      457.09     56.76 o 
   5   3   5       72.32       62.26     14.94 o 
   6   3   5       60.79       27.22     15.97 o 
   7   3   5        0.61        0.75     16.17 o 
   8   3   5        2.69      -14.37     16.95 o 
   9   3   5        3.69       -0.20     18.94 o 
  10   3   5        6.56       -3.85     21.77 o 
 -14   4   5        6.87       19.17     12.82 o 
 -13   4   5      235.41      276.55     16.88 o 
 -12   4   5       20.52       -0.19     10.27 o 
 -11   4   5      159.83      166.23     16.50 o 
 -10   4   5       92.80       73.85     13.49 o 
  -9   4   5      146.25      130.05     21.87 o 
  -8   4   5      204.64      229.00     15.11 o 
  -7   4   5      193.06      182.73     13.70 o 
  -6   4   5      415.45      429.20     25.48 o 
  -5   4   5       91.16      109.16      7.97 o 
  -4   4   5      109.37       98.55      7.56 o 
  -3   4   5     1073.75     1072.73     16.30 o 
  -2   4   5        6.93        8.40      5.53 o 
  -1   4   5      380.82      365.44     10.86 o 
   0   4   5      142.38      150.75      8.02 o 
   1   4   5       62.19       69.71     10.48 o 
   2   4   5      591.68      542.19     22.86 o 
   3   4   5      458.22      442.31     39.41 o 
   4   4   5        3.01       27.11     12.48 o 
   5   4   5       90.30       45.92     29.74 o 
   6   4   5        2.81       -3.00     14.75 o 
   7   4   5       20.93       22.46     16.58 o 
   8   4   5        0.34        9.24     18.92 o 
   9   4   5        6.43      -21.07     19.48 o 
  10   4   5       11.67       -9.60     20.83 o 
 -14   5   5      296.18      291.27     26.17 o 
 -13   5   5        6.09        8.90     12.05 o 
 -12   5   5      183.30      188.45     14.57 o 
 -11   5   5       64.12       77.96     18.18 o 
 -10   5   5      119.60      104.34     14.09 o 
  -9   5   5      794.83      789.81     25.14 o 
  -8   5   5      202.18      174.09     14.54 o 
  -7   5   5     1311.76     1261.32     29.36 o 
  -6   5   5      476.56      492.15     18.90 o 
  -5   5   5      722.27      749.45     16.26 o 
  -4   5   5      392.07      402.62     11.04 o 
  -3   5   5      212.20      217.07      8.95 o 
  -2   5   5     2173.10     2197.74     25.11 o 
  -1   5   5       20.72       22.68      6.00 o 
   0   5   5      557.21      555.81     20.50 o 
   1   5   5      290.30      266.07     16.26 o 
   2   5   5      176.46      144.59     13.85 o 
   3   5   5      450.76      439.42     21.21 o 
   4   5   5        3.95      -11.12     12.57 o 
   5   5   5       44.78       51.82     15.10 o 
   6   5   5        0.66        3.40     15.98 o 
   7   5   5       70.32       60.43     19.04 o 
   8   5   5        9.60       -9.95     18.20 o 
   9   5   5       13.23       10.39     19.34 o 
  10   5   5        0.11       10.00     21.95 o 
 -14   6   5       34.20       28.07     20.48 o 
 -13   6   5      481.40      492.80     79.15 o 
 -12   6   5        0.24        5.13     11.03 o 
 -11   6   5      670.03      710.67     35.71 o 
 -10   6   5      425.69      427.22     21.73 o 
  -9   6   5      223.71      236.49     16.80 o 
  -8   6   5     1889.48     1947.17     38.29 o 
  -7   6   5       28.07       20.77     10.61 o 
  -6   6   5      371.76      346.26     17.43 o 
  -5   6   5        5.03        5.48      6.80 o 
  -4   6   5       59.75       47.48      6.68 o 
  -3   6   5     1101.54     1051.84     17.09 o 
  -2   6   5      228.35      236.75      9.74 o 
  -1   6   5      752.20      697.27     14.67 o 
   0   6   5       40.71       24.49      7.84 o 
   1   6   5      539.38      540.80     21.76 o 
   2   6   5        5.01        4.17     10.85 o 
   3   6   5       46.56       28.21     12.25 o 
   4   6   5      571.55      571.49     40.26 o 
   5   6   5       42.43       31.07     23.94 o 
   6   6   5        1.65       10.52     17.68 o 
   7   6   5       47.18       52.84     18.41 o 
   8   6   5        0.76        3.33     19.23 o 
   9   6   5       12.21        9.37     20.69 o 
  10   6   5        3.27      -15.68     21.95 o 
 -14   7   5       52.86       63.92     29.24 o 
 -13   7   5       24.48       11.63     16.06 o 
 -12   7   5      180.52      221.06     16.10 o 
 -11   7   5       56.15       74.97     12.11 o 
 -10   7   5      327.97      329.47     19.50 o 
  -9   7   5      380.43      425.39     20.77 o 
  -8   7   5       35.61       61.43     16.75 o 
  -7   7   5      709.42      726.10     49.05 o 
  -6   7   5       14.44       27.25      8.09 o 
  -5   7   5     1329.11     1407.67     23.61 o 
  -4   7   5     2297.79     2391.95     27.59 o 
  -3   7   5      163.57      177.95      9.33 o 
  -2   7   5      438.15      442.07     12.75 o 
  -1   7   5       13.69        7.86      7.57 o 
   0   7   5      186.70      198.66     15.93 o 
   1   7   5      825.00      798.63     63.31 o 
   2   7   5        2.09       -8.31     10.94 o 
   3   7   5       17.30       11.56     12.53 o 
   4   7   5       51.17       35.75     14.24 o 
   5   7   5      114.60      125.37     17.82 o 
   6   7   5        3.24       -0.92     16.45 o 
   7   7   5       51.02       49.26     19.43 o 
   8   7   5      191.05      195.92     37.12 o 
   9   7   5      126.66      111.21     23.77 o 
 -13   8   5      316.75      363.11     35.80 o 
 -12   8   5       58.16       59.91     19.49 o 
 -11   8   5      521.52      498.67     20.61 o 
 -10   8   5      660.85      605.02     40.67 o 
  -9   8   5      306.67      297.31     19.02 o 
  -8   8   5      462.97      505.13     21.91 o 
  -7   8   5        2.18       -4.69     10.78 o 
  -6   8   5     1401.13     1380.15     44.25 o 
  -5   8   5      402.66      378.44     14.56 o 
  -4   8   5       95.54       92.03      8.37 o 
  -3   8   5      469.16      471.18     13.40 o 
  -2   8   5       88.26       94.86     10.44 o 
  -1   8   5      867.63      842.49     25.43 o 
   0   8   5       45.03       49.02     11.80 o 
   1   8   5      843.40      860.92     43.37 o 
   2   8   5      129.84      134.37     15.49 o 
   3   8   5      118.28       94.31     15.99 o 
   4   8   5       33.01       49.01     34.18 o 
   5   8   5       25.32       39.39     16.26 o 
   6   8   5      102.14       86.19     19.76 o 
   7   8   5       56.61       77.77     24.76 o 
   8   8   5       42.85       38.53     21.01 o 
   9   8   5       35.02       15.18     22.33 o 
 -13   9   5        4.22       29.52     18.22 o 
 -12   9   5      119.02      149.80     22.45 o 
 -11   9   5       41.64       40.18     16.35 o 
 -10   9   5      189.97      214.97     18.61 o 
  -9   9   5       36.89       65.48     31.10 o 
  -8   9   5       70.76       59.18     14.98 o 
  -7   9   5      248.19      244.98     20.82 o 
  -6   9   5        1.01        7.92      8.74 o 
  -5   9   5      473.81      494.68     23.18 o 
  -4   9   5      391.58      411.83     13.66 o 
  -3   9   5       87.54       84.05      8.95 o 
  -2   9   5      863.83      897.64     37.54 o 
  -1   9   5        4.87       -1.49     11.20 o 
   0   9   5       18.11       22.29     15.57 o 
   1   9   5      289.82      315.08     20.12 o 
   2   9   5       84.32       88.49     16.20 o 
   3   9   5       40.92       23.60     14.70 o 
   4   9   5        5.42       -1.28     14.81 o 
   5   9   5       13.90       12.09     16.55 o 
   6   9   5      119.64      136.25     21.01 o 
   7   9   5       56.56       50.37     20.01 o 
   8   9   5        9.14      -11.83     20.27 o 
 -12  10   5       63.64       56.72     23.95 o 
 -11  10   5      277.52      332.10     24.69 o 
 -10  10   5      207.38      208.81     15.82 o 
  -9  10   5      180.79      206.81     17.81 o 
  -8  10   5      557.53      560.95     38.34 o 
  -7  10   5        7.01       -9.29     10.95 o 
  -6  10   5      488.91      505.14     20.04 o 
  -5  10   5      263.51      284.84     14.33 o 
  -4  10   5      148.72      167.58     10.68 o 
  -3  10   5      465.52      532.84     15.32 o 
  -2  10   5       95.60       95.31     13.98 o 
  -1  10   5     1626.81     1640.70     36.58 o 
   0  10   5       20.84       18.29     12.32 o 
   1  10   5      620.05      609.86     34.86 o 
   2  10   5       47.53       36.98     14.99 o 
   3  10   5        0.43      -13.34     13.28 o 
   4  10   5      124.52      138.91     18.60 o 
   5  10   5       16.81        5.89     15.39 o 
   6  10   5       11.16      -13.86     30.60 o 
   7  10   5        3.57       21.36     19.97 o 
   8  10   5        2.34        9.71     21.04 o 
 -12  11   5      134.89      178.24     23.28 o 
 -11  11   5       24.69        2.10     17.04 o 
 -10  11   5      135.61      156.78     19.64 o 
  -9  11   5      233.69      236.34     18.85 o 
  -8  11   5        1.24       -5.06     15.51 o 
  -7  11   5      417.13      433.63     22.44 o 
  -6  11   5      184.77      192.12     17.56 o 
  -5  11   5        6.17       16.38      9.33 o 
  -4  11   5       51.19       62.12      9.36 o 
  -3  11   5      854.96      905.15     19.59 o 
  -2  11   5       23.96       36.63     13.47 o 
  -1  11   5       33.06       41.15     13.97 o 
   0  11   5      123.03      131.45     16.18 o 
   1  11   5        0.99       -0.02     13.13 o 
   2  11   5       50.21       40.20     23.36 o 
   3  11   5      149.87      174.53     22.77 o 
   4  11   5        4.49       -1.75     15.48 o 
   5  11   5       22.48        9.94     17.14 o 
   6  11   5       93.90       35.04     20.59 o 
   7  11   5        3.97       -5.00     19.98 o 
 -11  12   5       41.63       28.22     18.98 o 
 -10  12   5       61.87       87.58     19.76 o 
  -9  12   5       29.83       33.51     16.59 o 
  -8  12   5      172.76      202.53     18.23 o 
  -7  12   5        5.13        6.60     13.38 o 
  -6  12   5      169.07      203.08     23.60 o 
  -5  12   5      182.61      194.91     14.18 o 
  -4  12   5      557.92      569.84     17.38 o 
  -3  12   5      171.86      182.72     14.02 o 
  -2  12   5      260.85      249.81     19.06 o 
  -1  12   5      357.48      416.93     45.92 o 
   0  12   5      145.20      154.27     18.79 o 
   1  12   5       22.06       22.98     15.66 o 
   2  12   5       34.77       56.23     20.71 o 
   3  12   5        0.66       23.59     16.14 o 
   4  12   5      140.43      147.41     21.37 o 
   5  12   5       10.48       50.20     55.09 o 
   6  12   5        6.30       26.32     18.99 o 
   7  12   5        4.88       -0.97     20.36 o 
 -10  13   5        6.63       15.15     18.48 o 
  -9  13   5      220.63      212.67     24.04 o 
  -8  13   5        3.43       -5.40     13.52 o 
  -7  13   5       75.48       93.89     16.22 o 
  -6  13   5      174.57      183.61     14.28 o 
  -5  13   5      604.81      627.73     21.98 o 
  -4  13   5       34.02       22.86     11.22 o 
  -3  13   5       42.16       37.19     12.47 o 
  -2  13   5       30.99       15.27     13.91 o 
  -1  13   5      159.36      162.68     18.88 o 
   0  13   5        2.84        9.51     15.19 o 
   1  13   5       15.74       11.47     15.23 o 
   2  13   5       18.76       39.94     17.36 o 
   3  13   5        4.10        2.26     16.74 o 
   4  13   5        0.35        4.03     18.12 o 
   5  13   5       35.44       41.89     19.92 o 
   6  13   5        1.33       -9.59     30.06 o 
  -9  14   5        0.22       13.28     18.28 o 
  -8  14   5       10.65        7.69     17.00 o 
  -7  14   5        0.33        9.04     22.66 o 
  -6  14   5      133.22      141.79     14.74 o 
  -5  14   5       14.54        4.34     13.64 o 
  -4  14   5       20.45       24.48     14.17 o 
  -3  14   5       73.75      100.63     14.56 o 
  -2  14   5       17.61       25.33     15.73 o 
  -1  14   5       84.92       79.58     24.22 o 
   0  14   5       55.49       70.80     18.07 o 
   1  14   5       17.30       23.80     16.41 o 
   2  14   5       14.49       -2.64     17.13 o 
   3  14   5        6.64       11.85     17.99 o 
   4  14   5       12.44       29.94     19.95 o 
   5  14   5        0.05      -30.89     34.86 o 
  -8  15   5        3.12       -9.82     28.43 o 
  -7  15   5       41.68       70.05     20.75 o 
  -6  15   5        2.65        7.16     11.97 o 
  -5  15   5      108.70      121.85     19.47 o 
  -4  15   5       99.95       97.57     17.56 o 
  -3  15   5       17.45       33.80     16.13 o 
  -2  15   5        3.96       15.44     16.79 o 
  -1  15   5        0.26       -3.49     16.05 o 
   0  15   5       30.74       46.36     18.17 o 
   1  15   5       10.87       20.80     24.29 o 
   2  15   5        2.85        1.60     17.92 o 
   3  15   5        0.13        3.75     34.11 o 
   4  15   5        1.45        6.52     20.35 o 
  -6  16   5        2.72        2.69     29.42 o 
  -5  16   5        4.14      -24.22     18.85 o 
  -4  16   5       67.37       31.20     36.14 o 
  -3  16   5        1.30        5.42     16.95 o 
  -2  16   5        3.76       -1.09     24.28 o 
  -1  16   5       17.91       40.81     18.89 o 
   0  16   5        0.48      -16.36     17.29 o 
   1  16   5       19.49       27.99     24.51 o 
   2  16   5        8.55       32.69     20.06 o 
  -4  17   5       15.56       -5.05     26.26 o 
  -3  17   5       63.72       77.13     16.81 o 
  -2  17   5       33.83       81.33     20.48 o 
  -1  17   5       50.60       13.55     20.93 o 
   0  17   5        3.97       15.66     30.35 o 
 -14   0   6      335.92      297.02     22.55 o 
 -13   0   6       28.05       18.41     14.11 o 
 -12   0   6      290.35      307.83     28.74 o 
 -11   0   6       20.67       20.64     18.70 o 
 -10   0   6      674.93      647.68     35.01 o 
  -9   0   6       62.02       87.25     20.21 o 
  -8   0   6      444.72      477.92     30.38 o 
  -7   0   6      265.63      267.12     24.01 o 
  -6   0   6      145.85      122.69     18.06 o 
  -5   0   6      699.11      704.44     31.57 o 
  -4   0   6      458.50      483.27     16.96 o 
  -3   0   6      482.93      484.69     18.04 o 
  -2   0   6      298.26      320.57     17.61 o 
  -1   0   6        2.81       11.13      9.41 o 
   0   0   6      486.14      507.35     22.81 o 
   1   0   6       68.73       59.11     11.20 o 
   2   0   6       90.56      100.81     12.81 o 
   3   0   6      486.89      435.41     19.92 o 
   4   0   6      634.85      552.37     36.08 o 
   5   0   6       37.34       60.45     22.47 o 
   6   0   6       67.39       87.71     28.20 o 
   7   0   6        0.28      -38.91     25.94 o 
   8   0   6       46.30       43.21     31.93 o 
   9   0   6       16.29       -5.63     32.57 o 
 -14   1   6        0.46        9.15     10.96 o 
 -13   1   6      407.49      369.27     16.03 o 
 -12   1   6       31.56       26.26     14.31 o 
 -11   1   6      326.19      325.63     19.98 o 
 -10   1   6      315.22      338.58     19.84 o 
  -9   1   6       12.20       33.18     11.99 o 
  -8   1   6     5451.33     5308.05    244.83 o 
  -7   1   6      122.13      140.63     18.09 o 
  -6   1   6     2077.33     2073.88     37.86 o 
  -5   1   6      550.69      571.56     20.96 o 
  -4   1   6      538.70      576.07     13.13 o 
  -3   1   6     1513.98     1572.94     20.89 o 
  -2   1   6      242.70      283.82     11.00 o 
  -1   1   6      517.28      564.33     14.11 o 
   0   1   6       36.10       57.67      8.82 o 
   1   1   6      157.25      231.64     10.42 o 
   2   1   6       90.06       87.92      8.45 o 
   3   1   6       44.27      214.49     13.38 o 
   4   1   6      676.97      646.27     28.24 o 
   5   1   6      101.34      131.53     21.53 o 
   6   1   6       84.59       85.29     19.63 o 
   7   1   6        0.22        2.00     18.27 o 
   8   1   6       21.86       10.76     32.86 o 
   9   1   6       12.89       -7.59     22.76 o 
 -14   2   6      213.73      213.45     18.19 o 
 -13   2   6        1.84       -1.44     11.55 o 
 -12   2   6      657.01      674.79     39.95 o 
 -11   2   6      260.66      254.90     18.96 o 
 -10   2   6      413.70      344.64     19.95 o 
  -9   2   6      189.05      203.53     16.19 o 
  -8   2   6      223.07      213.39     15.92 o 
  -7   2   6      180.57      160.57     16.46 o 
  -6   2   6      371.13      416.26     18.94 o 
  -5   2   6      600.55      577.70     22.27 o 
  -4   2   6      582.33      574.86     13.15 o 
  -3   2   6       26.18       46.98      6.83 o 
  -2   2   6      840.11      885.44     16.18 o 
  -1   2   6       63.74       77.95     11.00 o 
   0   2   6      280.79      326.17     11.89 o 
   1   2   6      164.08      164.21      9.46 o 
   2   2   6       32.21       31.23      9.77 o 
   3   2   6      181.31      183.16     13.02 o 
   4   2   6       75.69      103.35     12.03 o 
   5   2   6        2.55       -3.27     15.18 o 
   6   2   6      101.07       92.00     46.03 o 
   7   2   6        6.08       42.74     20.03 o 
   8   2   6        8.66        9.11     21.07 o 
   9   2   6        1.41      -22.91     22.07 o 
 -14   3   6        1.49       16.37     12.69 o 
 -13   3   6      434.16      478.77     21.13 o 
 -12   3   6       43.95       50.91     15.02 o 
 -11   3   6      276.28      297.13     22.43 o 
 -10   3   6      906.89      865.83     28.26 o 
  -9   3   6        2.31        6.71     14.14 o 
  -8   3   6      472.46      493.06     38.09 o 
  -7   3   6      207.08      182.63     14.97 o 
  -6   3   6     1664.23     1635.04     33.68 o 
  -5   3   6      202.08      204.82     14.74 o 
  -4   3   6       69.88       95.15      7.60 o 
  -3   3   6      661.00      656.04     14.26 o 
  -2   3   6       57.75       66.84      7.63 o 
  -1   3   6      726.09      761.51     15.80 o 
   0   3   6       27.38       30.65      7.29 o 
   1   3   6        2.71       65.39      8.75 o 
   2   3   6      689.65      686.50     19.49 o 
   3   3   6       38.70       56.83     15.08 o 
   4   3   6      154.96      141.83     17.17 o 
   5   3   6       23.11       59.56     16.59 o 
   6   3   6       41.65       75.54     19.06 o 
   7   3   6        0.33        3.21     19.21 o 
   8   3   6        2.81       -1.73     21.37 o 
   9   3   6        1.26      -26.72     21.57 o 
 -14   4   6      142.34      135.09     16.41 o 
 -13   4   6        0.52       21.60     12.79 o 
 -12   4   6      313.70      288.56     43.32 o 
 -11   4   6      126.50      133.29     16.93 o 
 -10   4   6      519.87      509.60     23.76 o 
  -9   4   6      324.03      306.74     18.64 o 
  -8   4   6      235.53      239.65     17.83 o 
  -7   4   6     1151.78     1099.75     29.34 o 
  -6   4   6     1076.83     1074.55     38.63 o 
  -5   4   6      148.78      187.11     26.35 o 
  -4   4   6      299.75      305.79     11.05 o 
  -3   4   6        0.95       32.43      6.89 o 
  -2   4   6      772.01      792.37     24.04 o 
  -1   4   6        0.17        0.59      6.52 o 
   0   4   6      336.68      356.12     12.18 o 
   1   4   6      169.47      166.92     12.16 o 
   2   4   6      482.76      540.07     29.52 o 
   3   4   6      303.34      245.27     19.54 o 
   4   4   6       23.97       10.10     15.00 o 
   5   4   6      135.36      160.00     19.79 o 
   6   4   6       18.61        2.67     16.80 o 
   7   4   6        6.70       19.88     18.97 o 
   8   4   6       10.59       -1.99     41.96 o 
 -13   5   6       72.22       92.68     14.50 o 
 -12   5   6        0.49       -6.96     13.63 o 
 -11   5   6       45.39       18.87     22.79 o 
 -10   5   6      120.78      128.83     21.98 o 
  -9   5   6        0.76       -7.64     11.75 o 
  -8   5   6      133.79      138.67     19.76 o 
  -7   5   6        1.42       13.72     11.08 o 
  -6   5   6      121.56      138.26     20.33 o 
  -5   5   6      271.34      256.55     28.84 o 
  -4   5   6       40.19       57.88     13.12 o 
  -3   5   6      117.95      148.27      9.17 o 
  -2   5   6       12.56       16.25      6.96 o 
  -1   5   6      164.11      190.53     10.01 o 
   0   5   6        4.21       19.27      8.70 o 
   1   5   6      113.95      125.19     11.48 o 
   2   5   6      399.59      366.67     20.63 o 
   3   5   6      108.43      101.38     16.95 o 
   4   5   6       15.83       52.86     15.49 o 
   5   5   6      110.94       71.25     17.50 o 
   6   5   6        1.22       -7.55     17.58 o 
   7   5   6        0.09       -4.47     19.35 o 
   8   5   6        9.27       -2.76     26.23 o 
 -13   6   6       55.62       48.43     14.83 o 
 -12   6   6       72.41       67.06     16.63 o 
 -11   6   6       75.37       78.01     15.98 o 
 -10   6   6      233.24      244.16     18.98 o 
  -9   6   6      627.19      663.03     29.22 o 
  -8   6   6        0.02        7.38     11.71 o 
  -7   6   6       93.29      102.28     19.17 o 
  -6   6   6      245.30      246.61     16.85 o 
  -5   6   6      141.85      166.47     11.04 o 
  -4   6   6     1359.43     1345.73     50.81 o 
  -3   6   6      342.22      370.19     13.04 o 
  -2   6   6      147.28      195.47     14.26 o 
  -1   6   6       53.56       85.34      8.46 o 
   0   6   6      254.67      273.76     23.14 o 
   1   6   6       46.27       52.14     14.17 o 
   2   6   6      570.48      609.08     25.21 o 
   3   6   6        0.45       11.29     14.56 o 
   4   6   6        2.50        6.31     14.83 o 
   5   6   6        0.27        1.54     15.94 o 
   6   6   6        1.01       -0.57     17.94 o 
   7   6   6       43.88       54.37     20.79 o 
   8   6   6        0.58      -27.74     38.77 o 
 -13   7   6       16.57       14.94     13.11 o 
 -12   7   6       26.00        6.59     14.14 o 
 -11   7   6       11.93       -0.19     13.81 o 
 -10   7   6       38.39       33.59     14.20 o 
  -9   7   6      154.36      160.19     23.47 o 
  -8   7   6       20.81       17.21     19.90 o 
  -7   7   6       46.44       72.90     13.47 o 
  -6   7   6        6.58       12.68     11.05 o 
  -5   7   6       85.38       71.62      9.82 o 
  -4   7   6        0.65       -6.86      8.16 o 
  -3   7   6       13.58       15.33      7.26 o 
  -2   7   6       11.31       14.09      7.73 o 
  -1   7   6       10.21       20.49      9.35 o 
   0   7   6       21.61       40.90     10.22 o 
   1   7   6      170.31      147.51     38.95 o 
   2   7   6       23.20       36.58     14.13 o 
   3   7   6       17.70       20.65     15.22 o 
   4   7   6       24.43       51.60     20.39 o 
   5   7   6        0.25       -1.87     16.83 o 
   6   7   6       15.77       17.61     35.76 o 
   7   7   6        8.04        6.99     20.59 o 
   8   7   6        0.01       24.78     22.40 o 
 -12   8   6       14.64        5.94     18.75 o 
 -11   8   6      139.28      119.78     17.42 o 
 -10   8   6        2.29       -1.63     12.85 o 
  -9   8   6       19.71       18.25     13.42 o 
  -8   8   6        2.03        6.32     12.63 o 
  -7   8   6       49.58       61.34     14.15 o 
  -6   8   6       27.97       44.34     13.38 o 
  -5   8   6      187.87      207.10     15.76 o 
  -4   8   6      218.67      241.51     13.17 o 
  -3   8   6        1.14       -0.03      7.42 o 
  -2   8   6       24.14       38.74     11.69 o 
  -1   8   6       74.74       69.16     10.91 o 
   0   8   6      139.98      157.45     16.72 o 
   1   8   6       48.92       71.81     14.76 o 
   2   8   6      156.86      188.34     27.29 o 
   3   8   6        7.63        5.58     16.57 o 
   4   8   6        7.54       -2.22     15.56 o 
   5   8   6        4.27       -4.12     17.45 o 
   6   8   6        0.45        8.98     19.27 o 
   7   8   6       16.86      -11.10     27.03 o 
 -12   9   6        1.74        1.72     18.50 o 
 -11   9   6       13.74       24.34     18.24 o 
 -10   9   6       17.62       12.50     14.03 o 
  -9   9   6       13.09       11.21     14.01 o 
  -8   9   6      126.30      119.12     20.03 o 
  -7   9   6       37.66       22.88     13.05 o 
  -6   9   6       45.14       35.34     16.68 o 
  -5   9   6      126.72      150.65     15.58 o 
  -4   9   6       37.89       38.07      9.95 o 
  -3   9   6      245.93      207.44     15.43 o 
  -2   9   6       48.96       37.61     10.76 o 
  -1   9   6        1.44       -3.16      9.91 o 
   0   9   6        1.02        8.03     14.96 o 
   1   9   6       76.21       65.54     16.13 o 
   2   9   6       45.38       18.68     15.07 o 
   3   9   6       17.64       20.00     15.48 o 
   4   9   6        6.04       22.72     17.28 o 
   5   9   6       14.40       19.92     17.70 o 
   6   9   6        6.40        4.71     18.77 o 
   7   9   6        0.74       16.34     20.57 o 
 -11  10   6        0.21      -14.22     15.10 o 
 -10  10   6       35.97       43.46     15.45 o 
  -9  10   6       99.30      107.41     17.32 o 
  -8  10   6        7.72       30.56     14.43 o 
  -7  10   6       49.31       57.47     14.92 o 
  -6  10   6        5.08       17.43     13.49 o 
  -5  10   6      124.04      116.79     12.15 o 
  -4  10   6        0.88        4.23      9.80 o 
  -3  10   6      199.02      223.35     14.56 o 
  -2  10   6      138.57      139.39     13.01 o 
  -1  10   6        7.40       -2.96     13.86 o 
   0  10   6      128.32      146.64     26.86 o 
   1  10   6       60.29       62.86     16.68 o 
   2  10   6       33.19       22.02     15.55 o 
   3  10   6        2.06       -0.88     15.37 o 
   4  10   6       13.52        9.12     17.44 o 
   5  10   6        0.08        6.94     20.62 o 
   6  10   6        8.93       15.92     20.26 o 
 -11  11   6       18.40       -3.67     17.99 o 
 -10  11   6       13.98       17.35     16.02 o 
  -9  11   6       56.26       74.91     27.25 o 
  -8  11   6        1.94       -7.23     18.44 o 
  -7  11   6       19.88        3.61     13.59 o 
  -6  11   6        5.85        0.98     13.32 o 
  -5  11   6        0.11       -7.80     10.02 o 
  -4  11   6        0.67       10.35     13.31 o 
  -3  11   6       41.62       45.02     12.01 o 
  -2  11   6       64.40       56.80     12.87 o 
  -1  11   6      257.42      228.57     20.17 o 
   0  11   6       16.48        1.20     14.32 o 
   1  11   6        6.76        6.73     15.37 o 
   2  11   6       18.14       17.63     16.41 o 
   3  11   6       16.00        8.77     17.09 o 
   4  11   6       12.73       21.11     18.65 o 
   5  11   6       19.07       16.07     20.05 o 
   6  11   6        2.49       -6.81     28.74 o 
 -10  12   6        4.03       17.16     25.12 o 
  -9  12   6       80.37       58.86     17.01 o 
  -8  12   6       20.86       24.74     16.23 o 
  -7  12   6      153.48      135.71     18.94 o 
  -6  12   6       12.33       -6.93     16.07 o 
  -5  12   6        9.54       20.29     11.40 o 
  -4  12   6      120.68      110.43     15.89 o 
  -3  12   6       10.83        7.23     11.67 o 
  -2  12   6        4.60       -3.88     11.66 o 
  -1  12   6        1.63       -2.36     15.61 o 
   0  12   6      138.95      112.48     19.05 o 
   1  12   6       10.76       23.36     16.27 o 
   2  12   6       19.58       22.59     17.45 o 
   3  12   6        2.47      -11.88     16.39 o 
   4  12   6       11.22       26.18     22.57 o 
   5  12   6       16.06       -6.26     19.74 o 
  -9  13   6       45.66       47.61     17.73 o 
  -8  13   6        0.88       12.94     15.82 o 
  -7  13   6        0.04       -1.49     14.49 o 
  -6  13   6       33.37       49.31     16.37 o 
  -5  13   6       40.26       51.12     15.57 o 
  -4  13   6       11.57       -4.24     13.85 o 
  -3  13   6        8.15        0.79     14.38 o 
  -2  13   6       37.57       26.54     13.33 o 
  -1  13   6        7.37      -17.43     20.60 o 
   0  13   6       26.36       42.36     29.83 o 
   1  13   6        2.00        0.47     16.54 o 
   2  13   6       15.68      -19.56     16.75 o 
   3  13   6        2.80       -4.69     20.82 o 
   4  13   6        9.24       14.78     18.98 o 
  -8  14   6        3.91       -2.05     16.59 o 
  -7  14   6       55.02       68.75     17.96 o 
  -6  14   6        0.09       19.60     23.51 o 
  -5  14   6       10.80       39.42     23.31 o 
  -4  14   6       80.55       94.46     17.87 o 
  -3  14   6      231.73      243.82     21.39 o 
  -2  14   6       26.10       24.46     14.17 o 
  -1  14   6        0.96      -10.82     21.21 o 
   0  14   6      109.27      103.96     20.06 o 
   1  14   6       42.53       33.15     17.70 o 
   2  14   6        0.84      -15.87     18.45 o 
   3  14   6       18.05       78.69     33.29 o 
  -6  15   6       35.95       27.52     25.73 o 
  -5  15   6       29.10       58.64     34.68 o 
  -4  15   6      120.08      160.69     20.01 o 
  -3  15   6        7.53       29.14     24.58 o 
  -2  15   6       58.09       50.85     16.07 o 
  -1  15   6        2.46       16.66     17.98 o 
   0  15   6       17.15       19.13     18.37 o 
   1  15   6        1.96       19.89     29.78 o 
 -13   1   7        0.88       -9.08     14.69 o 
 -12   1   7        1.63       -1.01     14.33 o 
 -11   1   7       24.33       36.20     19.81 o 
 -10   1   7       24.67       25.29     14.10 o 
  -9   1   7      258.51      256.99     18.90 o 
  -8   1   7       43.34       41.65     13.02 o 
  -7   1   7      884.10      896.30     32.86 o 
  -6   1   7       40.97       41.21     12.10 o 
  -5   1   7        6.81       14.98     11.72 o 
  -4   1   7      273.60      235.18     32.46 o 
  -3   1   7       38.23       42.79      8.72 o 
  -2   1   7       29.38       31.29      7.90 o 
  -1   1   7       13.09       14.79      9.08 o 
   0   1   7        2.48        5.45      7.64 o 
   1   1   7        2.94        0.47      7.78 o 
   2   1   7       18.24       -1.20     10.22 o 
   3   1   7       14.11       23.65     15.72 o 
   4   1   7       12.96       21.33     17.20 o 
   5   1   7        0.93        2.65     23.33 o 
   6   1   7        2.20        1.93     18.97 o 
   7   1   7        0.26       26.37     20.61 o 
 -13   2   7       48.36       48.03     17.06 o 
 -12   2   7       16.98        2.48     20.71 o 
 -11   2   7       53.51       46.72     19.78 o 
 -10   2   7       21.17        5.76     13.07 o 
  -9   2   7        2.76       15.50     12.76 o 
  -8   2   7       29.82       15.37     13.85 o 
  -7   2   7      149.74      161.77     15.77 o 
  -6   2   7        1.47       -2.96     11.01 o 
  -5   2   7       11.21       31.08     11.52 o 
  -4   2   7       15.64       15.34     10.85 o 
  -3   2   7       10.19        6.06      7.24 o 
  -2   2   7       36.99       24.23      8.29 o 
  -1   2   7       13.83       17.25      7.70 o 
   0   2   7        2.43        0.66      7.68 o 
   1   2   7       13.52        9.78     10.58 o 
   2   2   7        7.06        7.95     10.33 o 
   3   2   7       42.90       32.77     10.81 o 
   4   2   7       23.85       13.28     16.37 o 
   5   2   7       14.15       12.53     20.30 o 
   6   2   7        2.97        4.95     18.76 o 
   7   2   7       24.86       45.95     21.18 o 
 -13   3   7       41.51       93.94     18.44 o 
 -12   3   7       82.77       65.39     17.48 o 
 -11   3   7       75.94       96.00     16.62 o 
 -10   3   7       19.15       38.88     14.80 o 
  -9   3   7       87.20      113.96     28.88 o 
  -8   3   7        0.06       -2.96     16.57 o 
  -7   3   7      584.63      590.82     24.31 o 
  -6   3   7       33.05       22.31     11.78 o 
  -5   3   7      397.69      403.69     20.64 o 
  -4   3   7      169.18      140.11     14.03 o 
  -3   3   7       38.68       47.68      8.15 o 
  -2   3   7      765.99      711.45     16.66 o 
  -1   3   7       11.27       22.96      9.85 o 
   0   3   7       54.27       43.61     10.71 o 
   1   3   7       29.13       37.09     10.44 o 
   2   3   7        3.37       -2.83      9.93 o 
   3   3   7       11.86        7.81     11.18 o 
   4   3   7       11.04       -6.77     16.17 o 
   5   3   7       44.23       37.66     35.35 o 
   6   3   7       31.99       61.16     20.82 o 
   7   3   7        2.79        5.94     47.42 o 
 -13   4   7      177.19      181.86     21.53 o 
 -12   4   7       32.31       26.25     16.02 o 
 -11   4   7      123.83      123.25     18.13 o 
 -10   4   7      180.78      196.37     19.06 o 
  -9   4   7        0.59       -6.22     13.06 o 
  -8   4   7       12.46        2.78     12.81 o 
  -7   4   7        7.21       10.84     12.57 o 
  -6   4   7        7.93       13.68     11.58 o 
  -5   4   7        1.13       -3.15     10.58 o 
  -4   4   7       60.15       59.17     12.27 o 
  -3   4   7        6.63       -0.40      7.21 o 
  -2   4   7        0.01       -8.83      8.37 o 
  -1   4   7       10.76       -1.13      8.00 o 
   0   4   7        0.27       -4.24     10.33 o 
   1   4   7       21.24       40.53     10.52 o 
   2   4   7       26.61       11.74     10.57 o 
   3   4   7      291.08      212.71     15.88 o 
   4   4   7      184.67      165.38     23.79 o 
   5   4   7        5.50        4.71     17.47 o 
   6   4   7       16.84       24.74     20.72 o 
   7   4   7       17.76       30.05     27.46 o 
 -12   5   7      179.58      226.54     21.57 o 
 -11   5   7       72.64       73.60     16.93 o 
 -10   5   7      291.18      269.86     45.24 o 
  -9   5   7      332.32      315.18     21.42 o 
  -8   5   7       88.17       85.65     15.64 o 
  -7   5   7      376.09      367.32     21.37 o 
  -6   5   7        0.66       -3.02     11.74 o 
  -5   5   7      307.00      313.97     18.59 o 
  -4   5   7      110.79      110.85     11.52 o 
  -3   5   7        4.92        5.96      7.85 o 
  -2   5   7      113.76      104.67      9.79 o 
  -1   5   7       19.37       12.19      9.90 o 
   0   5   7      210.90      172.34     16.16 o 
   1   5   7       43.86       35.59     11.49 o 
   2   5   7       39.70       48.53     11.84 o 
   3   5   7       73.60       57.13     13.16 o 
   4   5   7       17.70       16.62     17.05 o 
   5   5   7        3.84       -6.04     17.75 o 
   6   5   7        2.48       -0.48     18.31 o 
 -12   6   7        1.43       12.62     26.86 o 
 -11   6   7       46.19       65.78     20.96 o 
 -10   6   7        7.26       18.07     15.62 o 
  -9   6   7       53.09       81.78     17.02 o 
  -8   6   7      193.16      247.07     60.18 o 
  -7   6   7        1.65       -2.86     12.88 o 
  -6   6   7      444.28      386.96     26.52 o 
  -5   6   7      217.41      210.87     17.30 o 
  -4   6   7       48.79       65.07     10.14 o 
  -3   6   7      256.12      234.55     13.47 o 
  -2   6   7       38.33       30.97     10.37 o 
  -1   6   7      133.24      140.52     12.94 o 
   0   6   7        1.67        0.61     10.01 o 
   1   6   7       15.75       38.56     11.62 o 
   2   6   7       31.16       24.24     11.84 o 
   3   6   7       31.80       15.75     23.27 o 
   4   6   7        1.40        3.19     19.03 o 
   5   6   7       22.79        9.25     24.40 o 
   6   6   7        0.50       14.94     20.25 o 
 -12   7   7      241.35      272.57     35.35 o 
 -11   7   7       99.89      131.90     18.52 o 
 -10   7   7      108.38      111.76     18.49 o 
  -9   7   7      275.64      273.30     21.80 o 
  -8   7   7       31.50       38.58     15.18 o 
  -7   7   7      183.59      217.09     19.24 o 
  -6   7   7      112.14      111.53     18.60 o 
  -5   7   7       56.36       67.73     15.51 o 
  -4   7   7        3.10       10.96      9.81 o 
  -3   7   7       55.05       60.97     10.86 o 
  -2   7   7      127.17      139.38     12.79 o 
  -1   7   7        1.19       15.88     10.76 o 
   0   7   7       42.54       38.71     11.97 o 
   1   7   7       15.51        9.23     12.59 o 
   2   7   7       57.63       40.73     18.30 o 
   3   7   7       23.60       18.26     17.05 o 
   4   7   7        0.02       -5.87     16.53 o 
   5   7   7        3.10      -26.55     17.70 o 
   6   7   7       17.89       18.70     29.81 o 
 -11   8   7       30.90       57.86     16.54 o 
 -10   8   7       66.52       44.78     16.19 o 
  -9   8   7       40.84       40.91     15.92 o 
  -8   8   7      596.39      625.07     28.58 o 
  -7   8   7        0.43        1.20     13.27 o 
  -6   8   7      167.43      181.97     18.45 o 
  -5   8   7      208.81      217.47     18.93 o 
  -4   8   7       94.63       91.28     12.14 o 
  -3   8   7      454.57      456.63     23.24 o 
  -2   8   7       25.05       11.07     10.78 o 
  -1   8   7      527.11      537.29     32.57 o 
   0   8   7       12.97        5.96     11.21 o 
   1   8   7        4.69        7.77     11.46 o 
   2   8   7        8.00        9.35     16.38 o 
   3   8   7       32.16       20.20     35.15 o 
   4   8   7        2.14        5.45     17.82 o 
   5   8   7        4.61      -10.69     18.71 o 
 -10   9   7       40.69       45.25     20.94 o 
  -9   9   7      137.37      148.96     18.49 o 
  -8   9   7       83.25       78.57     17.11 o 
  -7   9   7       29.36       29.60     14.77 o 
  -6   9   7        0.74       -7.02     13.07 o 
  -5   9   7       34.58       46.22     15.17 o 
  -4   9   7        2.00       10.89     13.12 o 
  -3   9   7       15.04       13.11     13.19 o 
  -2   9   7        5.90       -4.28     10.99 o 
  -1   9   7      184.04      174.98     15.15 o 
   0   9   7      174.84      199.48     15.97 o 
   1   9   7       25.39       24.37     16.61 o 
   2   9   7        0.15       -1.21     16.51 o 
   3   9   7       27.33       51.73     17.62 o 
   4   9   7        6.99        6.55     26.93 o 
   5   9   7        3.49      -24.01     26.01 o 
 -10  10   7      231.41      256.36     32.18 o 
  -9  10   7        1.23       -5.73     15.38 o 
  -8  10   7      148.86      157.09     19.23 o 
  -7  10   7       27.13       28.74     14.87 o 
  -6  10   7      225.11      237.05     27.23 o 
  -5  10   7       54.40       49.54     14.57 o 
  -4  10   7       20.44       13.24     14.43 o 
  -3  10   7      304.54      256.73     19.80 o 
  -2  10   7       43.12       38.95     12.62 o 
  -1  10   7       13.44        7.89     12.09 o 
   0  10   7        6.67       -0.98     12.82 o 
   1  10   7      113.90      142.37     20.48 o 
   2  10   7       64.75       89.60     19.88 o 
   3  10   7       10.02        3.89     18.18 o 
   4  10   7        2.96       10.06     18.04 o 
  -9  11   7       43.06       69.79     18.12 o 
  -8  11   7       21.75       35.00     30.42 o 
  -7  11   7       39.66       57.96     28.52 o 
  -6  11   7        5.75       12.37     14.96 o 
  -5  11   7       76.50      105.56     25.19 o 
  -4  11   7       36.62       61.19     16.18 o 
  -3  11   7        0.57      -10.29     14.20 o 
  -2  11   7        6.98       18.43     13.24 o 
  -1  11   7       70.16       51.46     14.24 o 
   0  11   7        0.47       12.83     13.52 o 
   1  11   7       48.34       44.18     18.38 o 
   2  11   7        7.75       12.65     18.36 o 
   3  11   7        5.81       -0.11     17.86 o 
  -8  12   7       88.91      115.94     28.41 o 
  -7  12   7        8.65       18.13     16.86 o 
  -6  12   7       17.07       28.59     24.08 o 
  -5  12   7       80.90       77.47     25.05 o 
  -4  12   7        0.44       14.92     16.79 o 
  -3  12   7      202.21      230.42     36.26 o 
  -2  12   7       81.55       90.26     15.13 o 
  -1  12   7        2.88        7.08     13.36 o 
   0  12   7       20.03       13.90     13.73 o 
   1  12   7       19.84       13.69     32.10 o 
   2  12   7       15.62        5.52     18.59 o 
  -6  13   7       19.43       -3.80     22.90 o 
  -5  13   7       10.81       35.11     24.15 o 
  -4  13   7       59.98       74.67     17.81 o 
  -3  13   7       40.48       40.77     17.24 o 
  -2  13   7        8.81      -11.35     16.06 o 
  -1  13   7       49.98       56.23     15.76 o 
   0  13   7       12.57       -7.68     17.24 o 
 -11   0   8       11.37       16.77     22.86 o 
 -10   0   8       42.58       38.05     22.61 o 
  -9   0   8       10.76       -0.04     19.38 o 
  -8   0   8       11.81        1.43     20.46 o 
  -7   0   8       97.37      116.67     24.54 o 
  -6   0   8      134.75      142.25     23.68 o 
  -5   0   8      514.67      516.11     34.29 o 
  -4   0   8       95.84      109.18     22.11 o 
  -3   0   8       57.78       37.59     18.42 o 
  -2   0   8       27.15       20.40     13.10 o 
  -1   0   8       39.04       31.70     14.07 o 
   0   0   8        1.45        5.93     13.10 o 
   1   0   8       23.53       34.00     21.82 o 
   2   0   8        1.81       40.56     24.94 o 
   3   0   8        6.70       -8.67     24.47 o 
   4   0   8      120.98       83.92     29.99 o 
   5   0   8        4.17      -27.91     26.41 o 
 -11   1   8       84.24       89.65     19.01 o 
 -10   1   8      294.92      307.73     22.36 o 
  -9   1   8      117.07      116.17     22.97 o 
  -8   1   8       59.87       70.17     16.05 o 
  -7   1   8      106.83      122.29     16.72 o 
  -6   1   8      210.44      238.25     19.18 o 
  -5   1   8      131.56      110.55     34.22 o 
  -4   1   8       47.08       53.52     14.14 o 
  -3   1   8      387.90      400.90     22.53 o 
  -2   1   8       12.75        9.41      8.89 o 
  -1   1   8      408.68      389.34     15.47 o 
   0   1   8       12.91        5.60      8.92 o 
   1   1   8       20.81       36.87     25.01 o 
   2   1   8       12.06       10.12     16.07 o 
   3   1   8       33.27       15.96     17.80 o 
   4   1   8       11.31       33.38     19.95 o 
   5   1   8        7.08       -7.08     18.84 o 
 -11   2   8       15.59       -6.57     14.59 o 
 -10   2   8       78.18       62.17     16.40 o 
  -9   2   8      136.16      130.95     18.15 o 
  -8   2   8      120.55      127.60     18.15 o 
  -7   2   8      495.71      533.53     25.60 o 
  -6   2   8       13.00       20.75     13.37 o 
  -5   2   8       43.30       54.58     28.72 o 
  -4   2   8       26.57       35.32     13.09 o 
  -3   2   8        9.03        6.57     12.71 o 
  -2   2   8        7.41       20.88      9.47 o 
  -1   2   8       25.94       17.12      9.32 o 
   0   2   8       12.52       21.03     11.92 o 
   1   2   8        0.36        7.73     11.44 o 
   2   2   8        6.16       18.24     12.19 o 
   3   2   8        0.65       -0.29     16.22 o 
   4   2   8       79.64       62.57     20.46 o 
 -11   3   8      134.83      141.29     19.51 o 
 -10   3   8      159.52      174.98     46.44 o 
  -9   3   8       50.31       48.02     16.07 o 
  -8   3   8      391.80      379.32     22.93 o 
  -7   3   8       26.21       15.74     14.37 o 
  -6   3   8       26.84       35.28     14.14 o 
  -5   3   8      120.75      107.56     15.53 o 
  -4   3   8        5.38      -11.13     15.35 o 
  -3   3   8       71.24       86.27     14.65 o 
  -2   3   8       19.84       19.90     11.47 o 
  -1   3   8        7.31       -3.28     10.78 o 
   0   3   8        4.02       -2.78     11.31 o 
   1   3   8       50.43       67.92     13.86 o 
   2   3   8       25.54       31.82     22.60 o 
   3   3   8        0.18      -10.20     17.91 o 
   4   3   8        4.05       -1.72     18.07 o 
 -11   4   8       49.72       20.72     17.10 o 
 -10   4   8        1.91       11.07     15.80 o 
  -9   4   8      135.92      186.24     19.98 o 
  -8   4   8       12.31       16.64     15.11 o 
  -7   4   8      203.41      205.78     20.26 o 
  -6   4   8      114.74      151.76     17.49 o 
  -5   4   8      133.85      123.62     16.21 o 
  -4   4   8        1.60        1.69     25.74 o 
  -3   4   8       92.26       66.70     14.55 o 
  -2   4   8       93.47      107.99     10.89 o 
  -1   4   8       94.30       73.72     12.68 o 
   0   4   8       63.79       53.03     15.42 o 
   1   4   8        0.24       -7.26     11.70 o 
   2   4   8       16.08      -11.44     12.17 o 
   3   4   8       37.83       43.65     13.38 o 
   4   4   8       35.86       14.00     22.86 o 
 -11   5   8       82.05       87.09     22.13 o 
 -10   5   8       76.61       76.19     17.82 o 
  -9   5   8       39.21       53.14     16.44 o 
  -8   5   8       25.35       39.30     32.68 o 
  -7   5   8       80.67       91.83     16.79 o 
  -6   5   8        1.45        1.39     13.50 o 
  -5   5   8       41.69       72.72     15.46 o 
  -4   5   8        3.13       -3.80     12.63 o 
  -3   5   8       43.63       48.66     13.63 o 
  -2   5   8       14.76       11.06     17.77 o 
  -1   5   8        0.58       20.66     11.69 o 
   0   5   8        6.33        9.15     12.83 o 
   1   5   8        1.65       15.24     12.15 o 
   2   5   8       57.63       41.06     13.72 o 
   3   5   8       18.24       22.09     15.65 o 
   4   5   8       14.74       18.97     19.69 o 
 -10   6   8       17.57       25.57     33.99 o 
  -9   6   8       30.69       24.31     16.38 o 
  -8   6   8        4.37       10.65     14.47 o 
  -7   6   8       96.60      104.55     16.88 o 
  -6   6   8       54.59       65.56     15.89 o 
  -5   6   8      216.80      251.20     19.55 o 
  -4   6   8        9.60       17.60     13.80 o 
  -3   6   8       15.08       -1.81     13.29 o 
  -2   6   8      118.69      152.37     17.24 o 
  -1   6   8        4.60       12.11     14.62 o 
   0   6   8       83.87      103.69     16.12 o 
   1   6   8        3.10       17.59     12.69 o 
   2   6   8        3.71       -6.58     12.97 o 
   3   6   8        7.64       -5.59     13.22 o 
   4   6   8        1.84       17.16     22.54 o 
 -10   7   8        9.29       16.73     17.17 o 
  -9   7   8        0.09        1.84     15.91 o 
  -8   7   8       88.81      136.05     18.94 o 
  -7   7   8       39.91       31.08     16.23 o 
  -6   7   8      136.95      120.20     28.70 o 
  -5   7   8        1.61        0.74     13.90 o 
  -4   7   8       33.03       20.78     20.17 o 
  -3   7   8        3.72        7.28     14.62 o 
  -2   7   8        8.28       20.71     21.07 o 
  -1   7   8        6.47        8.90     12.23 o 
   0   7   8       45.44       38.85     14.04 o 
   1   7   8        0.07       -0.07     12.91 o 
   2   7   8        0.03        4.96     13.07 o 
   3   7   8        7.92       10.38     14.36 o 
  -9   8   8       45.86       63.89     19.67 o 
  -8   8   8       20.50       24.29     29.94 o 
  -7   8   8       40.43       46.29     17.16 o 
  -6   8   8        0.46       27.50     15.57 o 
  -5   8   8       49.48       48.05     15.82 o 
  -4   8   8       35.52       67.33     22.65 o 
  -3   8   8        1.66       -8.20     13.74 o 
  -2   8   8       18.05       23.44     14.91 o 
  -1   8   8        0.05        0.22     13.64 o 
   0   8   8        0.98      -12.06     12.32 o 
   1   8   8        2.06      -12.96     12.93 o 
   2   8   8        0.68       -2.15     13.65 o 
  -8   9   8        8.24       12.48     16.07 o 
  -7   9   8        1.68       19.27     16.75 o 
  -6   9   8       14.65       -1.06     33.70 o 
  -5   9   8        0.05        6.84     21.86 o 
  -4   9   8       13.11       -6.63     21.82 o 
  -3   9   8       40.76       22.15     28.18 o 
  -2   9   8       45.76       23.93     15.77 o 
  -1   9   8       29.53       40.23     13.79 o 
   0   9   8       50.59       41.51     14.31 o 
   1   9   8        0.32      -12.20     13.74 o 
   2   9   8        1.64       -6.63     21.96 o 
  -7  10   8        0.13       25.14     17.22 o 
  -6  10   8        2.39       38.91     24.83 o 
  -5  10   8        1.97       37.62     25.69 o 
  -4  10   8       23.33       11.82     22.29 o 
  -3  10   8        0.17        6.22     15.57 o 
  -2  10   8        6.38       25.61     17.56 o 
  -1  10   8       14.84       18.96     13.89 o 
   0  10   8       40.41       29.19     14.50 o 
  -5  11   8       18.60       39.06     26.30 o 
  -4  11   8        2.76        5.27     22.47 o 
  -3  11   8       12.13       11.55     16.14 o 
  -2  11   8        2.10       22.61     24.72 o 
  -1  11   8       16.23       -4.34     24.40 o 
  -9   1   9        1.36        6.75     16.60 o 
  -8   1   9       56.00       32.70     16.81 o 
  -7   1   9       20.43        0.33     15.19 o 
  -6   1   9       90.99      100.34     18.02 o 
  -5   1   9        6.75      -16.74     23.20 o 
  -4   1   9        1.82      -21.52     14.35 o 
  -3   1   9        1.99       -2.88     13.96 o 
  -2   1   9       25.08       29.90     14.81 o 
  -1   1   9        1.96       -4.46     12.61 o 
   0   1   9       10.65       12.15     12.59 o 
   1   1   9        0.04        2.05     17.21 o 
  -9   2   9       24.23        5.28     16.62 o 
  -8   2   9       24.16       39.97     17.31 o 
  -7   2   9       19.98       -5.43     15.44 o 
  -6   2   9        0.16       11.01     14.82 o 
  -5   2   9        6.11        1.21     14.65 o 
  -4   2   9        3.32       -8.29     13.42 o 
  -3   2   9       10.16       -9.37     14.47 o 
  -2   2   9       12.09       -8.62     14.74 o 
  -1   2   9        0.31       12.41     12.84 o 
   0   2   9       12.58        9.21     13.39 o 
   1   2   9        3.58        0.40     18.02 o 
  -9   3   9        2.47        3.61     15.83 o 
  -8   3   9        0.10       -4.94     15.50 o 
  -7   3   9       34.41       36.74     16.33 o 
  -6   3   9       71.68       56.54     16.51 o 
  -5   3   9       16.50        0.58     14.82 o 
  -4   3   9       27.92       14.98     15.62 o 
  -3   3   9        6.87        4.92     14.76 o 
  -2   3   9       25.54        1.40     20.67 o 
  -1   3   9        3.55       20.15     15.65 o 
   0   3   9       42.03       29.81     14.04 o 
   1   3   9        0.04      -10.68     13.91 o 
  -8   4   9       24.12       21.67     16.78 o 
  -7   4   9       26.39       34.97     16.51 o 
  -6   4   9       62.90       43.29     16.50 o 
  -5   4   9        1.11       -5.18     14.82 o 
  -4   4   9        1.36       13.32     14.58 o 
  -3   4   9        0.49      -10.14     20.53 o 
  -2   4   9        0.10       43.50     23.33 o 
  -1   4   9        0.57       -8.86     14.98 o 
   0   4   9        0.05       -3.12     13.21 o 
   1   4   9        0.93       -2.94     20.93 o 
  -8   5   9        1.99        3.73     16.90 o 
  -7   5   9        1.79       12.49     16.50 o 
  -6   5   9        5.65       20.45     16.21 o 
  -5   5   9       58.50       51.94     17.01 o 
  -4   5   9       20.72       27.52     23.29 o 
  -3   5   9       11.15       18.60     22.54 o 
  -2   5   9       26.29       63.49     25.08 o 
  -1   5   9        0.67       16.84     15.46 o 
   0   5   9        7.05       -3.92     16.26 o 
  -7   6   9        0.16       15.02     16.97 o 
  -6   6   9       22.59       12.69     16.97 o 
  -5   6   9       63.96       73.13     17.59 o 
  -4   6   9        3.21        8.74     23.94 o 
  -3   6   9        0.49       -1.25     23.36 o 
  -2   6   9        2.57        6.81     21.75 o 
  -1   6   9       11.03      -19.86     14.70 o 
  -6   7   9        3.35        8.86     16.18 o 
  -5   7   9        4.60       -2.01     23.58 o 
  -4   7   9       19.14      -10.03     24.22 o 
  -3   7   9        0.20      -12.90     21.64 o 
  -2   7   9        0.81      -10.96     23.25 o 
                                                 
